# Supplementary material for: The 1:1 co-crystal of triphen­yl(2,3,5,6-tetra­fluoro­benz­yl)phospho­nium bromide and 1,1,2,2-tetra­fluoro-1,2-di­iodo­ethane
Source: Acta Crystallogr Sect E Struct Rep Online. 2013 Dec 4;70(Pt 1):o9–o10. doi: 10.1107/S1600536813032522 (PMC3914050; doi:10.1107/S1600536813032522)
Supplement: Supplementary file 1 [file e-70-000o9-sup1.cif]

##############################################################################
#                                                                            #
# This CIF contains the data in a paper accepted for publication in          #
# Acta Crystallographica Section E. It conforms to the requirements of       #
# Notes for Authors for Acta Crystallographica Section E, and has been       #
# peer reviewed under the auspices of the IUCr Commission on Journals.       #
#                                                                            #
# Full details of the Crystallographic Information File format               #
# are given in the paper "The Crystallographic Information File (CIF):       #
# a New Standard Archive File for Crystallography" by S. R. Hall, F. H.      #
# Allen and I. D. Brown [Acta Cryst. (1991), A47, 655-685].                  #
#                                                                            #
# The current version of the core CIF dictionary is obtainable from          #
# ftp://ftp.iucr.org/pub/cif_core.dic.                                       #
#                                                                            #
# Software is freely available for graphical display of the structure(s)     #
# in this CIF. For information consult the CIF software page                 #
# http://www.iucr.org/resources/cif/software.                                #
#                                                                            #
# This file may be used for bona fide research purposes within the           #
# scientific community so long as proper attribution is given to the journal # 
# article from which it was obtained.                                        #
#                                                                            #
##############################################################################
data_global
_audit_creation_method     'from SHELXL-97'
_journal_date_recd_electronic     2013-03-17
_journal_date_accepted     2013-11-29
_journal_name_full     'Acta Crystallographica, Section E'
_journal_year     2014
_journal_volume     70
_journal_issue      1
_journal_page_first     o9
_journal_page_last     o10
_journal_paper_category     QO
_journal_paper_doi     10.1107/S1600536813032522
_journal_coeditor_code     QK2057
_publ_contact_author_name
;
Giancarlo Terraneo
;
_publ_contact_author_address
;
         NFMLab, Department of Chemistry, Materials and Chemical Engineering,
        "Giulio Natta"
         Politecnico di Milano
         Via Mancinelli, 7
 I-20131 Milano
           Italy
;
_publ_contact_author_email     'giancarlo.terraneo@polimi.it'
_publ_contact_author_fax     '++39 02 23993180'
_publ_contact_author_phone     '++39 02 23993063'
_publ_section_title
;
The 1:1 co-crystal of triphenyl(2,3,5,6-tetrafluorobenzyl)phosphonium bromide
and 1,1,2,2-tetrafluoro-1,2-diiodoethane
;
loop_
    _publ_author_name
    _publ_author_footnote
    _publ_author_address
    'Cavallo, Gabriella' .
;
NFMLab, Department of Chemistry, Materials and Chemical Engineering,
"Giulio Natta"
Politecnico di Milano
Via Mancinelli, 7
I-20131 Milano
Italy
;
    'Metrangolo, Pierangelo' .
;
NFMLab, Department of Chemistry, Materials and Chemical Engineering,
"Giulio Natta"
Politecnico di Milano
Via Mancinelli, 7
I-20131 Milano
Italy
;
    'Meyer, Franck' .
;
Laboratory of Biopolymers and Supramolecular Nanomaterials
Universit\`e Libre de Bruxelles (ULB)
Campus de la Plaine,
Boulevard du Triomphe,
B-1050 Bruxelles
Belgium
;
    'Pilati, Tullio' .
;
NFMLab, Department of Chemistry, Materials and Chemical Engineering,
"Giulio Natta"
Politecnico di Milano
Via Mancinelli, 7
I-20131 Milano
Italy
;
    'Resnati, Giuseppe' .
;
NFMLab, Department of Chemistry, Materials and Chemical Engineering,
"Giulio Natta"
Politecnico di Milano
Via Mancinelli, 7
I-20131 Milano
Italy
;
    'Terraneo, Giancarlo' .
;
NFMLab, Department of Chemistry, Materials and Chemical Engineering,
"Giulio Natta"
Politecnico di Milano
Via Mancinelli, 7
I-20131 Milano
Italy
;
_publ_section_synopsis     .
data_I
_audit_creation_method     SHELXL-2012
_database_code_depnum_ccdc_archive     'CCDC 974492'
_chemical_name_systematic
;\
Triphenyl(2,3,5,6-tetrafluorobenzyl)phosphonium bromide--\
1,1,2,2-tetrafluoro-1,2-diiodoethane (1/1)
;
_chemical_name_common     ?
_chemical_formula_moiety     'C25 H18 F4 P +, Br -, C2 F4 I2'
_chemical_formula_sum     'C27 H18 Br F8 I2 P'
_chemical_formula_iupac     'C25 H18 F4 P +, Br -, C2 F4 I2'
_chemical_formula_weight     859.09
_chemical_melting_point     ?
_space_group_crystal_system     triclinic
_space_group_name_H-M_alt     'P -1'
_space_group_name_Hall     '-P 1'
loop_
    _space_group_symop_operation_xyz
    'x, y, z'
    '-x, -y, -z'
_cell_length_a     9.6451(10)
_cell_length_b     10.9491(12)
_cell_length_c     13.8425(15)
_cell_angle_alpha     78.07(2)
_cell_angle_beta     79.08(2)
_cell_angle_gamma     76.76(2)
_cell_volume     1376.7(3)
_cell_formula_units_Z     2
_cell_measurement_reflns_used     11010
_cell_measurement_theta_min     2.251
_cell_measurement_theta_max     34.331
_cell_measurement_temperature     90(2)
_exptl_crystal_description     prism
_exptl_crystal_colour     colourless
_exptl_crystal_size_max     0.260
_exptl_crystal_size_mid     0.140
_exptl_crystal_size_min     0.100
_exptl_crystal_density_diffrn     2.072
_exptl_crystal_F_000     816
_exptl_absorpt_coefficient_mu     3.865
_exptl_absorpt_correction_type     multi-scan
_exptl_absorpt_process_details     '(SADABS; Bruker, 2005)'
_exptl_absorpt_correction_T_min     0.795
_exptl_absorpt_correction_T_max     1.000
_exptl_special_details
;
OXFORD low temperature device.
;
_diffrn_ambient_temperature     90(2)
_diffrn_radiation_type     MoK\a
_diffrn_radiation_wavelength     0.71073
_diffrn_measurement_device_type     'Bruker SMART APEX CCD'
_diffrn_measurement_method     '\w and \f scans'
_diffrn_detector_area_resol_mean     ?
_diffrn_reflns_number     21807
_diffrn_reflns_av_R_equivalents     0.0206
_diffrn_reflns_theta_min     1.939
_diffrn_reflns_theta_max     34.818
_diffrn_reflns_theta_full     25.242
_diffrn_measured_fraction_theta_max     0.911
_diffrn_measured_fraction_theta_full     0.999
_diffrn_reflns_limit_h_min     -15
_diffrn_reflns_limit_h_max     15
_diffrn_reflns_limit_k_min     -17
_diffrn_reflns_limit_k_max     17
_diffrn_reflns_limit_l_min     -21
_diffrn_reflns_limit_l_max     21
_refine_special_details
;
H atoms were refined by imposing soft restraint (all C---H distances nearly
equal, see _iucr_refine_instructions_details)
;
_reflns_number_total     10912
_reflns_number_gt     9550
_reflns_threshold_expression     I>2\s(I)
_refine_ls_structure_factor_coef     Fsqd
_refine_ls_matrix_type     full
_refine_ls_R_factor_all     0.0353
_refine_ls_R_factor_gt     0.0298
_refine_ls_wR_factor_gt     0.0750
_refine_ls_wR_factor_ref     0.0772
_refine_ls_goodness_of_fit_ref     1.038
_refine_ls_restrained_S_all     1.033
_refine_ls_number_reflns     10912
_refine_ls_number_parameters     424
_refine_ls_number_restraints     153
_refine_ls_hydrogen_treatment     refall
_refine_ls_weighting_scheme     calc
_refine_ls_weighting_details
;
 w=1/[\s^2^(Fo^2^)+(0.0439P)^2^+0.1396P]
 where P=(Fo^2^+2Fc^2^)/3
;
_atom_sites_solution_hydrogens     geom
_atom_sites_solution_primary     direct
_atom_sites_solution_secondary     difmap
_refine_ls_shift/su_max     0.002
_refine_ls_shift/su_mean     0.000
_refine_diff_density_max     1.334
_refine_diff_density_min     -0.821
_refine_ls_extinction_method     none
_refine_ls_extinction_coef     .
loop_
    _atom_type_symbol
    _atom_type_description
    _atom_type_scat_dispersion_real
    _atom_type_scat_dispersion_imag
    _atom_type_scat_source
    'C' 'C' 0.0033 0.0016
                         'International Tables Vol C Tables 4.2.6.8 and 6.1.1.4'
    'H' 'H' 0.0000 0.0000
                         'International Tables Vol C Tables 4.2.6.8 and 6.1.1.4'
    'F' 'F' 0.0171 0.0103
                         'International Tables Vol C Tables 4.2.6.8 and 6.1.1.4'
    'P' 'P' 0.1023 0.0942
                         'International Tables Vol C Tables 4.2.6.8 and 6.1.1.4'
    'Br' 'Br' -0.2901 2.4595
                         'International Tables Vol C Tables 4.2.6.8 and 6.1.1.4'
    'I' 'I' -0.4742 1.8119
                         'International Tables Vol C Tables 4.2.6.8 and 6.1.1.4'
_computing_data_collection     'APEX2 (Bruker, 2005)'
_computing_cell_refinement     'SAINT (Bruker, 2005)'
_computing_data_reduction     'SAINT (Bruker, 2005)'
_computing_structure_solution     'SIR2002 (Burla <i>et al.</i>, 2003)'
_computing_structure_refinement     'SHELXL2012 (Sheldrick, 2008)'
_computing_molecular_graphics
 'ORTEP-3 for Windows (Farrugia, 2012) and Mercury (Macrae <i>et al.</i>, 2006)'
_computing_publication_material     'SHELXL2012 (Sheldrick, 2008)'
loop_
    _atom_site_type_symbol
    _atom_site_label
    _atom_site_fract_x
    _atom_site_fract_y
    _atom_site_fract_z
    _atom_site_U_iso_or_equiv
    _atom_site_adp_type
    _atom_site_calc_flag
    _atom_site_occupancy
    _atom_site_disorder_assembly
    _atom_site_disorder_group
    P P1 0.22061(5) 0.62628(4) 0.20374(3) 0.01039(8) Uani d 1 . .
    C C1 0.23578(19) 0.57972(17) 0.33387(13) 0.0118(3) Uani d 1 . .
    C C2 0.1283(2) 0.63023(18) 0.40614(14) 0.0158(3) Uani d 1 . .
    H H2 0.054(2) 0.6956(19) 0.3883(19) 0.024(7) Uiso d 1 . .
    C C3 0.1375(2) 0.5875(2) 0.50599(15) 0.0193(4) Uani d 1 . .
    H H3 0.065(2) 0.623(2) 0.5528(16) 0.020(7) Uiso d 1 . .
    C C4 0.2531(2) 0.4930(2) 0.53479(16) 0.0208(4) Uani d 1 . .
    H H4 0.264(3) 0.464(3) 0.5999(12) 0.036(8) Uiso d 1 . .
    C C5 0.3586(2) 0.4403(2) 0.46351(16) 0.0199(4) Uani d 1 . .
    H H5 0.435(2) 0.3789(19) 0.4843(19) 0.021(7) Uiso d 1 . .
    C C6 0.3510(2) 0.48281(18) 0.36277(15) 0.0158(3) Uani d 1 . .
    H H6 0.420(2) 0.446(2) 0.3162(14) 0.010(5) Uiso d 1 . .
    C C7 0.1505(2) 0.50892(17) 0.16526(14) 0.0134(3) Uani d 1 . .
    C C8 0.2253(2) 0.43955(19) 0.09166(16) 0.0194(4) Uani d 1 . .
    H H8 0.3168(17) 0.451(2) 0.0619(18) 0.019(6) Uiso d 1 . .
    C C9 0.1600(3) 0.3527(2) 0.06445(18) 0.0245(4) Uani d 1 . .
    H H9 0.208(3) 0.308(2) 0.0141(16) 0.029(7) Uiso d 1 . .
    C C10 0.0227(3) 0.3377(2) 0.10923(17) 0.0227(4) Uani d 1 . .
    H H10 -0.029(3) 0.287(2) 0.090(2) 0.029(7) Uiso d 1 . .
    C C11 -0.0530(2) 0.4085(2) 0.18308(17) 0.0225(4) Uani d 1 . .
    H H11 -0.1430(19) 0.393(3) 0.215(2) 0.035(8) Uiso d 1 . .
    C C12 0.0113(2) 0.4928(2) 0.21135(16) 0.0188(4) Uani d 1 . .
    H H12 -0.043(3) 0.542(2) 0.2572(16) 0.025(7) Uiso d 1 . .
    C C13 0.09467(19) 0.77405(16) 0.18385(13) 0.0116(3) Uani d 1 . .
    C C14 0.0966(2) 0.87510(18) 0.23130(15) 0.0157(3) Uani d 1 . .
    H H14 0.156(2) 0.867(2) 0.2793(15) 0.015(6) Uiso d 1 . .
    C C15 0.0025(2) 0.99060(18) 0.20884(16) 0.0170(4) Uani d 1 . .
    H H15 -0.001(3) 1.0570(19) 0.2419(18) 0.023(7) Uiso d 1 . .
    C C16 -0.0912(2) 1.00599(18) 0.14058(16) 0.0176(4) Uani d 1 . .
    H H16 -0.161(2) 1.0804(18) 0.130(2) 0.027(7) Uiso d 1 . .
    C C17 -0.0919(2) 0.90590(19) 0.09336(15) 0.0167(4) Uani d 1 . .
    H H17 -0.151(3) 0.917(3) 0.0462(18) 0.038(8) Uiso d 1 . .
    C C18 0.0017(2) 0.79030(18) 0.11510(14) 0.0140(3) Uani d 1 . .
    H H18 0.001(3) 0.726(2) 0.081(2) 0.033(8) Uiso d 1 . .
    C C19 0.39365(19) 0.64217(17) 0.12875(14) 0.0124(3) Uani d 1 . .
    H H19A 0.452(2) 0.5643(16) 0.1463(18) 0.019(6) Uiso d 1 . .
    H H19B 0.374(3) 0.657(2) 0.0643(12) 0.021(7) Uiso d 1 . .
    C C20 0.44941(18) 0.75023(17) 0.14995(13) 0.0117(3) Uani d 1 . .
    C C21 0.40228(19) 0.87529(18) 0.10587(14) 0.0138(3) Uani d 1 . .
    F F1 0.31174(12) 0.90025(11) 0.03855(9) 0.0172(2) Uani d 1 . .
    C C22 0.4469(2) 0.97554(18) 0.12931(15) 0.0170(4) Uani d 1 . .
    F F2 0.39219(14) 1.09432(11) 0.08625(10) 0.0231(3) Uani d 1 . .
    C C23 0.5442(2) 0.9558(2) 0.19465(16) 0.0195(4) Uani d 1 . .
    H H23 0.577(2) 1.0179(18) 0.2150(18) 0.015(6) Uiso d 1 . .
    C C24 0.5952(2) 0.8316(2) 0.23629(15) 0.0188(4) Uani d 1 . .
    F F3 0.69239(14) 0.80545(14) 0.29958(10) 0.0262(3) Uani d 1 . .
    C C25 0.5492(2) 0.73121(18) 0.21507(14) 0.0151(3) Uani d 1 . .
    F F4 0.60278(13) 0.61239(11) 0.25752(10) 0.0202(2) Uani d 1 . .
    I I1 0.68637(2) 0.17750(2) 0.35932(2) 0.01447(3) Uani d 1 . .
    C C26 0.7339(2) 0.07462(18) 0.50522(15) 0.0153(3) Uani d 1 . .
    F F5 0.85788(14) 0.09688(12) 0.52343(10) 0.0218(3) Uani d 1 . .
    F F6 0.62843(14) 0.11632(12) 0.57682(9) 0.0215(3) Uani d 1 . .
    C C27 0.7486(2) -0.06934(19) 0.51369(15) 0.0163(3) Uani d 1 . .
    F F7 0.86111(13) -0.11245(12) 0.44721(9) 0.0208(2) Uani d 1 . .
    F F8 0.63051(13) -0.09436(12) 0.49073(10) 0.0203(2) Uani d 1 . .
    I I2 0.78089(2) -0.17193(2) 0.66122(2) 0.02326(4) Uani d 1 . .
    Br Br1 0.61475(2) 0.31789(2) 0.14415(2) 0.01496(4) Uani d 1 . .
loop_
    _atom_site_aniso_label
    _atom_site_aniso_U_11
    _atom_site_aniso_U_22
    _atom_site_aniso_U_33
    _atom_site_aniso_U_12
    _atom_site_aniso_U_13
    _atom_site_aniso_U_23
    P1 0.01231(18) 0.00947(19) 0.00968(19) -0.00121(14) -0.00371(15)
                                                                    -0.00144(15)
    C1 0.0150(7) 0.0117(7) 0.0099(7) -0.0031(6) -0.0044(6) -0.0022(6)
    C2 0.0180(8) 0.0153(8) 0.0128(8) -0.0005(6) -0.0035(6) -0.0017(6)
    C3 0.0225(9) 0.0212(9) 0.0122(8) -0.0002(7) -0.0022(7) -0.0031(7)
    C4 0.0246(9) 0.0262(10) 0.0105(8) -0.0030(8) -0.0049(7) -0.0007(7)
    C5 0.0198(9) 0.0208(9) 0.0164(9) 0.0015(7) -0.0064(7) 0.0002(7)
    C6 0.0160(8) 0.0152(8) 0.0154(8) -0.0004(6) -0.0047(6) -0.0015(7)
    C7 0.0172(8) 0.0111(7) 0.0131(8) -0.0030(6) -0.0061(6) -0.0009(6)
    C8 0.0193(9) 0.0180(9) 0.0234(10) -0.0006(7) -0.0064(7) -0.0095(8)
    C9 0.0304(11) 0.0173(9) 0.0296(12) -0.0007(8) -0.0110(9) -0.0116(8)
    C10 0.0351(11) 0.0161(9) 0.0223(10) -0.0113(8) -0.0147(9) 0.0006(7)
    C11 0.0286(10) 0.0239(10) 0.0193(10) -0.0164(8) -0.0057(8) 0.0014(8)
    C12 0.0229(9) 0.0200(9) 0.0160(9) -0.0098(7) -0.0017(7) -0.0033(7)
    C13 0.0127(7) 0.0096(7) 0.0117(8) -0.0003(6) -0.0023(6) -0.0011(6)
    C14 0.0161(8) 0.0136(8) 0.0167(9) -0.0006(6) -0.0033(7) -0.0029(7)
    C15 0.0184(8) 0.0115(8) 0.0192(9) -0.0016(6) 0.0012(7) -0.0036(7)
    C16 0.0140(8) 0.0129(8) 0.0210(9) 0.0013(6) 0.0005(7) 0.0009(7)
    C17 0.0142(8) 0.0174(9) 0.0165(9) -0.0002(6) -0.0054(7) 0.0009(7)
    C18 0.0142(7) 0.0133(8) 0.0134(8) -0.0003(6) -0.0040(6) -0.0011(6)
    C19 0.0149(7) 0.0116(7) 0.0104(7) -0.0011(6) -0.0039(6) -0.0015(6)
    C20 0.0113(7) 0.0138(8) 0.0099(7) -0.0019(6) -0.0015(6) -0.0022(6)
    C21 0.0121(7) 0.0165(8) 0.0117(8) -0.0024(6) -0.0011(6) -0.0008(6)
    F1 0.0170(5) 0.0158(5) 0.0172(6) -0.0012(4) -0.0066(4) 0.0020(4)
    C22 0.0186(8) 0.0122(8) 0.0184(9) -0.0043(6) 0.0027(7) -0.0024(7)
    F2 0.0276(6) 0.0126(5) 0.0264(7) -0.0040(5) 0.0006(5) -0.0012(5)
    C23 0.0198(9) 0.0219(10) 0.0192(9) -0.0099(7) 0.0036(7) -0.0082(8)
    C24 0.0171(8) 0.0295(11) 0.0132(8) -0.0098(7) -0.0034(7) -0.0047(7)
    F3 0.0260(7) 0.0381(8) 0.0212(7) -0.0136(6) -0.0116(5) -0.0045(6)
    C25 0.0146(8) 0.0176(8) 0.0125(8) -0.0028(6) -0.0031(6) -0.0002(6)
    F4 0.0214(6) 0.0188(6) 0.0208(6) -0.0026(4) -0.0123(5) 0.0029(5)
    I1 0.01472(6) 0.01475(6) 0.01311(6) -0.00167(4) -0.00179(4) -0.00214(4)
    C26 0.0162(8) 0.0151(8) 0.0141(8) -0.0015(6) -0.0035(6) -0.0020(6)
    F5 0.0232(6) 0.0217(6) 0.0248(7) -0.0083(5) -0.0109(5) -0.0026(5)
    F6 0.0267(6) 0.0208(6) 0.0135(6) 0.0010(5) 0.0009(5) -0.0046(5)
    C27 0.0141(8) 0.0183(9) 0.0162(9) -0.0023(6) -0.0024(6) -0.0030(7)
    F7 0.0197(6) 0.0216(6) 0.0192(6) 0.0011(5) -0.0004(5) -0.0071(5)
    F8 0.0206(6) 0.0190(6) 0.0241(6) -0.0073(4) -0.0088(5) -0.0010(5)
    I2 0.03227(8) 0.01838(7) 0.01800(7) -0.00200(5) -0.00925(5) 0.00110(5)
    Br1 0.01754(8) 0.01333(8) 0.01289(8) 0.00093(6) -0.00445(6) -0.00218(6)
_geom_special_details
;
All e.s.d.'s (except the e.s.d. in the dihedral angle between two l.s. planes)
are estimated using the full covariance matrix. The cell e.s.d.'s are taken
into account individually in the estimation of e.s.d.'s in distances, angles
and torsion angles; correlations between e.s.d.'s in cell parameters are only
used when they are defined by crystal symmetry. An approximate (isotropic)
treatment of cell e.s.d.'s is used for estimating e.s.d.'s involving l.s.
planes.
;
loop_
    _geom_bond_atom_site_label_1
    _geom_bond_atom_site_label_2
    _geom_bond_site_symmetry_2
    _geom_bond_distance
    _geom_bond_publ_flag
    P1 C7 . 1.7917(19) ?
    P1 C13 . 1.7920(18) ?
    P1 C1 . 1.7922(19) ?
    P1 C19 . 1.8153(19) ?
    C1 C2 . 1.398(3) ?
    C1 C6 . 1.405(2) ?
    C2 C3 . 1.377(3) ?
    C2 H2 . 0.920(14) ?
    C3 C4 . 1.394(3) ?
    C3 H3 . 0.932(14) ?
    C4 C5 . 1.389(3) ?
    C4 H4 . 0.909(14) ?
    C5 C6 . 1.386(3) ?
    C5 H5 . 0.924(14) ?
    C6 H6 . 0.919(13) ?
    C7 C8 . 1.388(3) ?
    C7 C12 . 1.406(3) ?
    C8 C9 . 1.399(3) ?
    C8 H8 . 0.925(14) ?
    C9 C10 . 1.382(3) ?
    C9 H9 . 0.924(14) ?
    C10 C11 . 1.402(3) ?
    C10 H10 . 0.934(14) ?
    C11 C12 . 1.375(3) ?
    C11 H11 . 0.931(14) ?
    C12 H12 . 0.921(14) ?
    C13 C18 . 1.386(3) ?
    C13 C14 . 1.404(3) ?
    C14 C15 . 1.393(3) ?
    C14 H14 . 0.935(14) ?
    C15 C16 . 1.388(3) ?
    C15 H15 . 0.926(14) ?
    C16 C17 . 1.389(3) ?
    C16 H16 . 0.936(14) ?
    C17 C18 . 1.389(3) ?
    C17 H17 . 0.920(14) ?
    C18 H18 . 0.930(14) ?
    C19 C20 . 1.507(3) ?
    C19 H19A . 0.921(13) ?
    C19 H19B . 0.920(14) ?
    C20 C21 . 1.389(2) ?
    C20 C25 . 1.394(3) ?
    C21 F1 . 1.341(2) ?
    C21 C22 . 1.383(3) ?
    C22 F2 . 1.345(2) ?
    C22 C23 . 1.376(3) ?
    C23 C24 . 1.378(3) ?
    C23 H23 . 0.922(13) ?
    C24 F3 . 1.346(2) ?
    C24 C25 . 1.378(3) ?
    C25 F4 . 1.340(2) ?
    I1 C26 . 2.175(2) ?
    C26 F6 . 1.349(2) ?
    C26 F5 . 1.351(2) ?
    C26 C27 . 1.532(3) ?
    C27 F8 . 1.338(2) ?
    C27 F7 . 1.347(2) ?
    C27 I2 . 2.159(2) ?
loop_
    _geom_angle_atom_site_label_1
    _geom_angle_atom_site_label_2
    _geom_angle_atom_site_label_3
    _geom_angle_site_symmetry_1
    _geom_angle_site_symmetry_3
    _geom_angle
    _geom_angle_publ_flag
    C7 P1 C13 . . 107.23(9) ?
    C7 P1 C1 . . 108.81(9) ?
    C13 P1 C1 . . 109.90(9) ?
    C7 P1 C19 . . 109.70(9) ?
    C13 P1 C19 . . 109.68(9) ?
    C1 P1 C19 . . 111.42(9) ?
    C2 C1 C6 . . 120.18(17) ?
    C2 C1 P1 . . 120.78(14) ?
    C6 C1 P1 . . 118.78(14) ?
    C3 C2 C1 . . 119.93(17) ?
    C3 C2 H2 . . 118.9(17) ?
    C1 C2 H2 . . 121.0(17) ?
    C2 C3 C4 . . 119.94(18) ?
    C2 C3 H3 . . 118.5(16) ?
    C4 C3 H3 . . 121.6(16) ?
    C5 C4 C3 . . 120.50(19) ?
    C5 C4 H4 . . 117(2) ?
    C3 C4 H4 . . 122(2) ?
    C6 C5 C4 . . 120.15(18) ?
    C6 C5 H5 . . 120.9(16) ?
    C4 C5 H5 . . 119.0(16) ?
    C5 C6 C1 . . 119.28(18) ?
    C5 C6 H6 . . 119.5(15) ?
    C1 C6 H6 . . 121.2(15) ?
    C8 C7 C12 . . 120.72(18) ?
    C8 C7 P1 . . 122.82(15) ?
    C12 C7 P1 . . 116.43(14) ?
    C7 C8 C9 . . 118.7(2) ?
    C7 C8 H8 . . 120.0(15) ?
    C9 C8 H8 . . 121.3(15) ?
    C10 C9 C8 . . 120.5(2) ?
    C10 C9 H9 . . 120.5(18) ?
    C8 C9 H9 . . 119.0(18) ?
    C9 C10 C11 . . 120.7(2) ?
    C9 C10 H10 . . 123.8(17) ?
    C11 C10 H10 . . 115.3(17) ?
    C12 C11 C10 . . 119.2(2) ?
    C12 C11 H11 . . 122.0(17) ?
    C10 C11 H11 . . 118.6(17) ?
    C11 C12 C7 . . 120.16(19) ?
    C11 C12 H12 . . 117.5(17) ?
    C7 C12 H12 . . 122.2(17) ?
    C18 C13 C14 . . 120.25(16) ?
    C18 C13 P1 . . 118.75(14) ?
    C14 C13 P1 . . 120.84(14) ?
    C15 C14 C13 . . 118.72(18) ?
    C15 C14 H14 . . 118.8(15) ?
    C13 C14 H14 . . 122.4(15) ?
    C16 C15 C14 . . 120.78(19) ?
    C16 C15 H15 . . 119.1(17) ?
    C14 C15 H15 . . 120.0(17) ?
    C15 C16 C17 . . 120.20(17) ?
    C15 C16 H16 . . 120.9(17) ?
    C17 C16 H16 . . 118.6(17) ?
    C16 C17 C18 . . 119.52(18) ?
    C16 C17 H17 . . 120.2(18) ?
    C18 C17 H17 . . 120.3(18) ?
    C13 C18 C17 . . 120.53(18) ?
    C13 C18 H18 . . 121.8(18) ?
    C17 C18 H18 . . 117.7(18) ?
    C20 C19 P1 . . 111.81(12) ?
    C20 C19 H19A . . 112.2(16) ?
    P1 C19 H19A . . 103.6(16) ?
    C20 C19 H19B . . 111.5(16) ?
    P1 C19 H19B . . 103.4(17) ?
    H19A C19 H19B . . 114(2) ?
    C21 C20 C25 . . 116.27(17) ?
    C21 C20 C19 . . 121.35(16) ?
    C25 C20 C19 . . 122.37(16) ?
    F1 C21 C22 . . 118.80(17) ?
    F1 C21 C20 . . 119.61(17) ?
    C22 C21 C20 . . 121.59(18) ?
    F2 C22 C23 . . 120.42(18) ?
    F2 C22 C21 . . 118.00(19) ?
    C23 C22 C21 . . 121.58(18) ?
    C22 C23 C24 . . 117.24(19) ?
    C22 C23 H23 . . 126.3(15) ?
    C24 C23 H23 . . 116.5(15) ?
    F3 C24 C25 . . 118.05(19) ?
    F3 C24 C23 . . 120.27(19) ?
    C25 C24 C23 . . 121.68(19) ?
    F4 C25 C24 . . 119.11(17) ?
    F4 C25 C20 . . 119.30(17) ?
    C24 C25 C20 . . 121.58(18) ?
    F6 C26 F5 . . 107.16(16) ?
    F6 C26 C27 . . 109.03(16) ?
    F5 C26 C27 . . 108.36(15) ?
    F6 C26 I1 . . 109.67(12) ?
    F5 C26 I1 . . 110.37(13) ?
    C27 C26 I1 . . 112.11(14) ?
    F8 C27 F7 . . 107.53(16) ?
    F8 C27 C26 . . 109.93(16) ?
    F7 C27 C26 . . 108.98(16) ?
    F8 C27 I2 . . 108.64(13) ?
    F7 C27 I2 . . 108.96(12) ?
    C26 C27 I2 . . 112.67(14) ?
loop_
    _geom_torsion_atom_site_label_1
    _geom_torsion_atom_site_label_2
    _geom_torsion_atom_site_label_3
    _geom_torsion_atom_site_label_4
    _geom_torsion_site_symmetry_1
    _geom_torsion_site_symmetry_2
    _geom_torsion_site_symmetry_3
    _geom_torsion_site_symmetry_4
    _geom_torsion
    _geom_torsion_publ_flag
    C7 P1 C1 C2 . . . . -97.32(17) ?
    C13 P1 C1 C2 . . . . 19.81(18) ?
    C19 P1 C1 C2 . . . . 141.60(16) ?
    C7 P1 C1 C6 . . . . 76.88(17) ?
    C13 P1 C1 C6 . . . . -165.98(15) ?
    C19 P1 C1 C6 . . . . -44.20(18) ?
    C6 C1 C2 C3 . . . . 1.9(3) ?
    P1 C1 C2 C3 . . . . 175.99(16) ?
    C1 C2 C3 C4 . . . . -0.7(3) ?
    C2 C3 C4 C5 . . . . -0.7(3) ?
    C3 C4 C5 C6 . . . . 1.0(3) ?
    C4 C5 C6 C1 . . . . 0.2(3) ?
    C2 C1 C6 C5 . . . . -1.6(3) ?
    P1 C1 C6 C5 . . . . -175.86(16) ?
    C13 P1 C7 C8 . . . . 121.66(17) ?
    C1 P1 C7 C8 . . . . -119.51(17) ?
    C19 P1 C7 C8 . . . . 2.62(19) ?
    C13 P1 C7 C12 . . . . -56.18(17) ?
    C1 P1 C7 C12 . . . . 62.64(17) ?
    C19 P1 C7 C12 . . . . -175.23(14) ?
    C12 C7 C8 C9 . . . . -0.3(3) ?
    P1 C7 C8 C9 . . . . -178.07(16) ?
    C7 C8 C9 C10 . . . . 0.9(3) ?
    C8 C9 C10 C11 . . . . -0.5(3) ?
    C9 C10 C11 C12 . . . . -0.5(3) ?
    C10 C11 C12 C7 . . . . 1.1(3) ?
    C8 C7 C12 C11 . . . . -0.7(3) ?
    P1 C7 C12 C11 . . . . 177.23(16) ?
    C7 P1 C13 C18 . . . . -22.55(18) ?
    C1 P1 C13 C18 . . . . -140.67(15) ?
    C19 P1 C13 C18 . . . . 96.51(16) ?
    C7 P1 C13 C14 . . . . 162.02(15) ?
    C1 P1 C13 C14 . . . . 43.91(18) ?
    C19 P1 C13 C14 . . . . -78.91(17) ?
    C18 C13 C14 C15 . . . . 0.8(3) ?
    P1 C13 C14 C15 . . . . 176.16(15) ?
    C13 C14 C15 C16 . . . . -0.3(3) ?
    C14 C15 C16 C17 . . . . -0.2(3) ?
    C15 C16 C17 C18 . . . . 0.1(3) ?
    C14 C13 C18 C17 . . . . -0.9(3) ?
    P1 C13 C18 C17 . . . . -176.34(15) ?
    C16 C17 C18 C13 . . . . 0.4(3) ?
    C7 P1 C19 C20 . . . . 173.43(12) ?
    C13 P1 C19 C20 . . . . 55.90(15) ?
    C1 P1 C19 C20 . . . . -66.02(14) ?
    P1 C19 C20 C21 . . . . -81.71(19) ?
    P1 C19 C20 C25 . . . . 97.62(18) ?
    C25 C20 C21 F1 . . . . 176.67(16) ?
    C19 C20 C21 F1 . . . . -4.0(3) ?
    C25 C20 C21 C22 . . . . -3.0(3) ?
    C19 C20 C21 C22 . . . . 176.32(17) ?
    F1 C21 C22 F2 . . . . 2.8(3) ?
    C20 C21 C22 F2 . . . . -177.53(16) ?
    F1 C21 C22 C23 . . . . -177.31(17) ?
    C20 C21 C22 C23 . . . . 2.4(3) ?
    F2 C22 C23 C24 . . . . 179.70(17) ?
    C21 C22 C23 C24 . . . . -0.2(3) ?
    C22 C23 C24 F3 . . . . 178.92(18) ?
    C22 C23 C24 C25 . . . . -1.1(3) ?
    F3 C24 C25 F4 . . . . -0.2(3) ?
    C23 C24 C25 F4 . . . . 179.83(18) ?
    F3 C24 C25 C20 . . . . -179.67(17) ?
    C23 C24 C25 C20 . . . . 0.4(3) ?
    C21 C20 C25 F4 . . . . -177.76(16) ?
    C19 C20 C25 F4 . . . . 2.9(3) ?
    C21 C20 C25 C24 . . . . 1.7(3) ?
    C19 C20 C25 C24 . . . . -177.67(17) ?
    F6 C26 C27 F8 . . . . 67.0(2) ?
    F5 C26 C27 F8 . . . . -176.66(14) ?
    I1 C26 C27 F8 . . . . -54.61(18) ?
    F6 C26 C27 F7 . . . . -175.36(14) ?
    F5 C26 C27 F7 . . . . -59.0(2) ?
    I1 C26 C27 F7 . . . . 63.01(18) ?
    F6 C26 C27 I2 . . . . -54.30(18) ?
    F5 C26 C27 I2 . . . . 62.02(17) ?
    I1 C26 C27 I2 . . . . -175.94(7) ?
loop_
    _geom_hbond_atom_site_label_D
    _geom_hbond_atom_site_label_H
    _geom_hbond_atom_site_label_A
    _geom_hbond_site_symmetry_A
    _geom_hbond_distance_DH
    _geom_hbond_distance_HA
    _geom_hbond_distance_DA
    _geom_hbond_angle_DHA
    C19 H19A Br1 . 0.921(19) 2.796(18) 3.6866(19) 162.8(19)
    C19 H19B Br1 2_665 0.921(18) 2.825(16) 3.7263(19) 166(2)
    C16 H16 Br1 1_465 0.936(14) 2.991(15) 3.910(2) 168(2)
    C11 H11 Br1 1_455 0.931(14) 3.025(15) 3.725(2) 133(2)
_iucr_refine_instructions_details
;
TITL                                 sir:    ----  re162
CELL   0.71073      9.6451   10.9491   13.8425   78.070   79.080   76.760
ZERR         2      0.0010    0.0012    0.0015    0.020    0.020    0.020
LATT  1
SFAC        C       H       F       P       BR      I
UNIT       54      36      16       2        2      4
L.S.      8
FMAP      2
PLAN     25
ACTA
BOND $H
CONF
EQIV $1 1+x,y,z
EQIV $2 1+x,1+y,z
EQIV $3 1-x,1-y,-z
RTAB DIST Br1 I1
RTAB DIST Br1 H19A
RTAB DIST Br1 H19B_$1
RTAB DIST Br1 H16_$2
RTAB DIST Br1 H11_$3
RTAB ANGL Br1 I1
RTAB ANGL Br1 H19A C19
RTAB ANGL Br1 H19B_$1 C19_$1
RTAB ANGL Br1 H16_$2  C16_$2
RTAB ANGL Br1 H11_$3  C11_$3
SIZE 0.10 0.14 0.26
temp -183
omit   2   1   7
omit  -2  -1   2
omit   2  -1   1
SADI 0.02 C2 H2 C3 H3 C4 H4 C5 H5 C6 H6 C8 H8 C9 H9 C10 H10 C11 H11 C12 H12 =
     C14 H14 C15 H15 C16 H16 C17 H17 C18 H18 C19 H19A C19 H19B C23 H23
WGHT    0.043900    0.139600
FVAR       0.30957
P1    4    0.220609    0.626281    0.203740    11.00000    0.01231    0.00947 =
         0.00968   -0.00144   -0.00371   -0.00121
C1    1    0.235780    0.579717    0.333867    11.00000    0.01498    0.01175 =
         0.00993   -0.00217   -0.00437   -0.00308
C2    1    0.128280    0.630231    0.406143    11.00000    0.01799    0.01532 =
         0.01278   -0.00168   -0.00352   -0.00045
H2    2    0.053962    0.695555    0.388274    11.00000    0.02374
C3    1    0.137472    0.587471    0.505994    11.00000    0.02251    0.02118 =
         0.01219   -0.00310   -0.00218   -0.00020
H3    2    0.064961    0.622866    0.552839    11.00000    0.02050
C4    1    0.253087    0.492968    0.534787    11.00000    0.02458    0.02624 =
         0.01047   -0.00066   -0.00485   -0.00300
H4    2    0.264006    0.464248    0.599912    11.00000    0.03578
C5    1    0.358641    0.440311    0.463513    11.00000    0.01983    0.02076 =
         0.01637    0.00023   -0.00638    0.00150
H5    2    0.435136    0.378881    0.484331    11.00000    0.02100
C6    1    0.350969    0.482810    0.362774    11.00000    0.01602    0.01518 =
         0.01536   -0.00150   -0.00468   -0.00039
H6    2    0.420280    0.446164    0.316159    11.00000    0.01033
C7    1    0.150481    0.508922    0.165258    11.00000    0.01724    0.01106 =
         0.01306   -0.00091   -0.00610   -0.00301
C8    1    0.225317    0.439550    0.091662    11.00000    0.01925    0.01802 =
         0.02343   -0.00953   -0.00635   -0.00064
H8    2    0.316819    0.450843    0.061895    11.00000    0.01949
C9    1    0.159998    0.352682    0.064453    11.00000    0.03045    0.01732 =
         0.02964   -0.01162   -0.01097   -0.00068
H9    2    0.208282    0.308284    0.014064    11.00000    0.02896
C10   1    0.022716    0.337724    0.109227    11.00000    0.03514    0.01615 =
         0.02232    0.00055   -0.01467   -0.01134
H10   2   -0.028980    0.286818    0.089722    11.00000    0.02869
C11   1   -0.053021    0.408544    0.183078    11.00000    0.02862    0.02388 =
         0.01930    0.00143   -0.00573   -0.01637
H11   2   -0.142981    0.392758    0.214535    11.00000    0.03473
C12   1    0.011287    0.492782    0.211347    11.00000    0.02290    0.02004 =
         0.01599   -0.00334   -0.00167   -0.00980
H12   2   -0.042821    0.541714    0.257169    11.00000    0.02472
C13   1    0.094671    0.774052    0.183848    11.00000    0.01266    0.00958 =
         0.01165   -0.00109   -0.00229   -0.00034
C14   1    0.096648    0.875098    0.231305    11.00000    0.01609    0.01356 =
         0.01671   -0.00286   -0.00328   -0.00061
H14   2    0.156159    0.866628    0.279348    11.00000    0.01506
C15   1    0.002469    0.990600    0.208841    11.00000    0.01839    0.01146 =
         0.01919   -0.00356    0.00119   -0.00162
H15   2   -0.001414    1.057013    0.241896    11.00000    0.02316
C16   1   -0.091247    1.005986    0.140579    11.00000    0.01400    0.01292 =
         0.02103    0.00095    0.00049    0.00129
H16   2   -0.161202    1.080389    0.130349    11.00000    0.02683
C17   1   -0.091915    0.905898    0.093358    11.00000    0.01417    0.01738 =
         0.01653    0.00094   -0.00537   -0.00024
H17   2   -0.151404    0.917152    0.046209    11.00000    0.03842
C18   1    0.001667    0.790299    0.115103    11.00000    0.01420    0.01329 =
         0.01345   -0.00111   -0.00395   -0.00027
H18   2    0.000555    0.725613    0.081209    11.00000    0.03294
C19   1    0.393655    0.642167    0.128753    11.00000    0.01494    0.01164 =
         0.01043   -0.00154   -0.00385   -0.00113
H19A  2    0.451929    0.564303    0.146255    11.00000    0.01876
H19B  2    0.374350    0.657202    0.064285    11.00000    0.02083
C20   1    0.449407    0.750225    0.149952    11.00000    0.01126    0.01384 =
         0.00985   -0.00216   -0.00148   -0.00191
C21   1    0.402283    0.875288    0.105874    11.00000    0.01211    0.01650 =
         0.01168   -0.00080   -0.00108   -0.00238
F1    3    0.311745    0.900255    0.038548    11.00000    0.01700    0.01580 =
         0.01722    0.00200   -0.00660   -0.00125
C22   1    0.446915    0.975542    0.129315    11.00000    0.01864    0.01216 =
         0.01840   -0.00239    0.00266   -0.00425
F2    3    0.392187    1.094321    0.086250    11.00000    0.02763    0.01258 =
         0.02640   -0.00117    0.00064   -0.00403
C23   1    0.544162    0.955771    0.194651    11.00000    0.01977    0.02187 =
         0.01915   -0.00824    0.00358   -0.00992
H23   2    0.576659    1.017923    0.214991    11.00000    0.01503
C24   1    0.595185    0.831626    0.236289    11.00000    0.01709    0.02946 =
         0.01323   -0.00475   -0.00341   -0.00976
F3    3    0.692385    0.805455    0.299580    11.00000    0.02600    0.03806 =
         0.02116   -0.00449   -0.01163   -0.01364
C25   1    0.549218    0.731207    0.215073    11.00000    0.01456    0.01762 =
         0.01247   -0.00022   -0.00314   -0.00278
F4    3    0.602777    0.612389    0.257519    11.00000    0.02138    0.01879 =
         0.02075    0.00294   -0.01235   -0.00263
MOLE 2
I1    6    0.686374    0.177499    0.359319    11.00000    0.01472    0.01475 =
         0.01311   -0.00214   -0.00179   -0.00167
C26   1    0.733939    0.074621    0.505216    11.00000    0.01625    0.01512 =
         0.01408   -0.00203   -0.00348   -0.00153
F5    3    0.857882    0.096875    0.523433    11.00000    0.02319    0.02167 =
         0.02481   -0.00259   -0.01094   -0.00828
F6    3    0.628430    0.116322    0.576815    11.00000    0.02666    0.02076 =
         0.01354   -0.00460    0.00094    0.00095
C27   1    0.748638   -0.069341    0.513686    11.00000    0.01410    0.01825 =
         0.01624   -0.00298   -0.00244   -0.00227
F7    3    0.861114   -0.112447    0.447211    11.00000    0.01973    0.02159 =
         0.01923   -0.00707   -0.00036    0.00108
F8    3    0.630511   -0.094363    0.490728    11.00000    0.02058    0.01904 =
         0.02406   -0.00096   -0.00879   -0.00727
I2    6    0.780888   -0.171926    0.661217    11.00000    0.03227    0.01838 =
         0.01800    0.00110   -0.00925   -0.00200
MOLE 3
BR1   5    0.614752    0.317886    0.144153    11.00000    0.01754    0.01333 =
         0.01289   -0.00218   -0.00445    0.00093
HKLF 4
REM                                  sir:    ----  re162
REM R1 =  0.0298 for    9550 Fo > 4sig(Fo)  and  0.0353 for all   10912 data
REM    424 parameters refined using    153 restraints
END
WGHT      0.0439      0.1396
REM Highest difference peak  1.334,  deepest hole -0.821,  1-sigma level  0.134
Q1    1   0.6343  0.2741  0.1421  11.00000  0.05    1.33
Q2    1   0.6479  0.2413  0.3654  11.00000  0.05    1.30
Q3    1   0.7252  0.1172  0.3521  11.00000  0.05    1.21
Q4    1   0.6740  0.3248  0.1409  11.00000  0.05    1.21
Q5    1   0.8595 -0.1725  0.6550  11.00000  0.05    1.19
Q6    1   0.5679  0.3212  0.1456  11.00000  0.05    1.16
Q7    1   0.6058  0.1826  0.3659  11.00000  0.05    1.15
Q8    1   0.5829  0.3715  0.1477  11.00000  0.05    1.13
Q9    1   0.8167 -0.2343  0.6564  11.00000  0.05    1.11
Q10   1   0.7624  0.1829  0.3590  11.00000  0.05    1.08
Q11   1   0.7441  0.1794  0.3080  11.00000  0.05    0.98
Q12   1   0.7453 -0.1104  0.6698  11.00000  0.05    0.96
Q13   1   0.7247  0.1001  0.5637  11.00000  0.05    0.95
Q14   1   0.7049 -0.1777  0.6655  11.00000  0.05    0.89
Q15   1   0.7771 -0.1120  0.4624  11.00000  0.05    0.86
Q16   1   0.7409 -0.1931  0.6975  11.00000  0.05    0.79
Q17   1   0.0469  0.9394  0.2159  11.00000  0.05    0.77
Q18   1   0.0802  0.4997  0.1919  11.00000  0.05    0.70
Q19   1   0.1821  0.6205  0.3572  11.00000  0.05    0.69
Q20   1   0.2951  0.5223  0.3420  11.00000  0.05    0.66
Q21   1   0.6323  0.1721  0.4130  11.00000  0.05    0.64
Q22   1   0.4236  0.8158  0.1339  11.00000  0.05    0.62
Q23   1   0.1931  0.5463  0.5166  11.00000  0.05    0.61
Q24   1   0.3117  0.4808  0.4937  11.00000  0.05    0.60
Q25   1   0.4959  0.7425  0.1836  11.00000  0.05    0.60
;
