# Supplementary material for: The 1:1 co-crystal of triphen­yl(2,3,5,6-tetra­fluoro­benz­yl)phospho­nium bromide and 1,1,2,2-tetra­fluoro-1,2-di­iodo­ethane
Source: Acta Crystallogr Sect E Struct Rep Online. 2013 Dec 4;70(Pt 1):o9–o10. doi: 10.1107/S1600536813032522 (PMC3914050; doi:10.1107/S1600536813032522)
Supplement: Supplementary file 2 [file e-70-000o9-Isup2.hkl]

#
# h,k,l, Fc-squared, Fo-squared, sigma(Fo-squared), status flag,
# d-spacing and 1/sqrt(w), where w is weight used in the refinement
#
data_I
_shelx_title '                                 sir:    ----  re162'
_shelx_refln_list_code          4
_shelx_F_calc_maximum      316.24
_exptl_crystal_F_000       816.00
_reflns_d_resolution_high  0.6224

loop_
 _space_group_symop_operation_xyz
 'x, y, z'
 '-x, -y, -z'

_cell_length_a     9.6451
_cell_length_b    10.9491
_cell_length_c    13.8425
_cell_angle_alpha  78.070
_cell_angle_beta   79.080
_cell_angle_gamma  76.760
_shelx_F_squared_multiplier     1.000

loop_
 _refln_index_h
 _refln_index_k
 _refln_index_l
 _refln_F_squared_calc
 _refln_F_squared_meas
 _refln_F_squared_sigma
 _refln_observed_status
   1   0   0       3969.11       4445.17        72.11 o
   2   0   0      21246.95      22037.20       301.15 o
   3   0   0       8021.39       8377.26       118.23 o
   4   0   0       2686.47       2692.42        43.10 o
   5   0   0       4163.48       4490.35        69.29 o
   6   0   0         33.47         39.34         5.74 o
   7   0   0        602.41        552.01        17.32 o
   8   0   0        100.19         78.78        12.31 o
   9   0   0       1649.05       1490.52        48.84 o
  10   0   0       2338.58       2318.85        68.56 o
  11   0   0       2489.49       2468.90        74.61 o
  12   0   0        545.03        608.56        36.00 o
  13   0   0       4278.42       4538.67       123.03 o
  14   0   0        201.22        215.27        28.80 o
 -14   1   0        528.86        554.62        40.80 o
 -13   1   0         53.52         77.22        21.18 o
 -12   1   0       1103.13       1054.66        47.58 o
 -11   1   0        626.87        650.93        35.37 o
 -10   1   0        533.00        474.48        28.70 o
  -9   1   0       2722.74       2445.74        69.18 o
  -8   1   0       3962.06       3819.08        93.60 o
  -7   1   0         42.71         37.98         7.83 o
  -6   1   0       3593.86       3158.65        53.64 o
  -5   1   0        263.55        204.94         9.18 o
  -4   1   0       9131.21       8953.16       128.66 o
  -3   1   0       2754.82       2768.80        42.47 o
  -2   1   0       4178.34       4513.21        58.75 o
  -1   1   0       5038.39       5459.76        68.87 o
   0   1   0       8105.68       8801.65       173.64 o
   1   1   0       1010.94       1106.00        26.40 o
   2   1   0      20320.02      20740.55       283.41 o
   3   1   0       7659.38       8217.29       115.72 o
   4   1   0      12334.79      12477.45       174.78 o
   5   1   0      13867.25      14674.11       206.09 o
   6   1   0       1033.50       1157.75        24.63 o
   7   1   0        936.10        932.99        22.96 o
   8   1   0         21.32         26.40         9.39 o
   9   1   0          5.17         21.81        10.02 o
  10   1   0        222.55        222.79        19.83 o
  11   1   0        208.41        200.56        20.97 o
  12   1   0        595.69        598.86        34.96 o
  13   1   0        663.08        705.92        40.59 o
  14   1   0        105.08        103.10        23.37 o
  15   1   0        989.13        940.19        75.13 o
 -14   2   0        150.83        132.84        26.09 o
 -13   2   0       2337.29       2472.14        83.06 o
 -12   2   0         65.79         40.70        16.49 o
 -11   2   0       2088.76       1903.33        65.01 o
 -10   2   0       1919.94       1820.37        60.31 o
  -9   2   0        534.21        450.06        27.03 o
  -8   2   0          2.49          6.16         8.24 o
  -7   2   0       4498.88       4388.93       103.10 o
  -6   2   0       9699.52       9782.32       129.18 o
  -5   2   0       1478.76       1351.32        24.63 o
  -4   2   0      14874.64      14789.41       186.89 o
  -3   2   0       1788.37       1783.01        27.55 o
  -2   2   0      12760.52      12638.67       158.19 o
  -1   2   0      12437.15      14033.71       173.74 o
   0   2   0       3864.09       4089.34        52.38 o
   1   2   0         76.89         91.20         3.65 o
   2   2   0         62.68         70.85         3.13 o
   3   2   0       1247.11       1281.83        25.04 o
   4   2   0      15309.33      16378.75       226.86 o
   5   2   0       3239.80       3206.76        50.82 o
   6   2   0      15159.83      15685.98       221.22 o
   7   2   0      11037.72      11079.38       161.32 o
   8   2   0       3987.05       3842.87        75.24 o
   9   2   0       2289.34       2298.29        63.76 o
  10   2   0       1251.29       1275.25        45.39 o
  11   2   0        108.22        123.03        18.16 o
  12   2   0        624.18        610.34        35.37 o
  13   2   0          2.83         25.57        16.90 o
  14   2   0        280.95        347.48        31.93 o
 -13   3   0          6.63          8.56        18.05 o
 -12   3   0         48.86         59.90        18.78 o
 -11   3   0       2189.08       2057.45        69.39 o
 -10   3   0       1016.82        918.06        41.74 o
  -9   3   0       3729.48       3527.94        93.29 o
  -8   3   0       4374.45       4118.98       102.16 o
  -7   3   0          3.74          9.60         7.93 o
  -6   3   0       1422.75       1366.87        27.86 o
  -5   3   0       1671.56       1627.53        28.90 o
  -4   3   0       2696.38       2596.21        39.55 o
  -3   3   0        158.63        199.52         7.41 o
  -2   3   0      10040.08      10666.05       134.82 o
  -1   3   0        289.38        313.36         8.45 o
   0   3   0      18666.13      19759.67       243.45 o
   1   3   0        144.15        174.05         5.22 o
   2   3   0      54577.42      55788.00       884.05 o
   3   3   0       7394.64       7712.66       108.21 o
   4   3   0       4697.01       4796.72        70.44 o
   5   3   0       7110.90       7332.93       106.33 o
   6   3   0       4201.81       4266.11        66.57 o
   7   3   0        408.11        442.34        13.25 o
   8   3   0       3476.61       3514.06        60.31 o
   9   3   0       3948.48       3979.67        96.21 o
  10   3   0         25.51         15.97        10.33 o
  11   3   0       1974.91       2021.77        63.13 o
  12   3   0        207.82        218.19        23.37 o
  13   3   0        556.19        602.41        53.84 o
  14   3   0         58.69         68.66        21.81 o
  15   3   0        272.93        313.99        51.76 o
 -13   4   0         37.97         31.72        18.78 o
 -12   4   0        110.06        140.04        24.42 o
 -11   4   0        355.49        298.54        27.97 o
 -10   4   0          7.24         11.58        13.04 o
  -9   4   0        531.54        479.07        29.43 o
  -8   4   0          4.65         -2.61         8.66 o
  -7   4   0       9686.03       9625.38       206.82 o
  -6   4   0       8064.28       7946.82       140.77 o
  -5   4   0       2965.34       2992.11        47.27 o
  -4   4   0      20009.06      20686.50       237.29 o
  -3   4   0         54.16         58.12         5.32 o
  -2   4   0       6570.87       7996.49       103.51 o
  -1   4   0       1051.12       1088.26        20.56 o
   0   4   0      20158.32      21804.08       268.91 o
   1   4   0       4514.80       4990.19        64.28 o
   2   4   0       6908.73       6825.59        97.67 o
   3   4   0         56.37         66.68         4.59 o
   4   4   0       2870.89       2625.43        40.80 o
   5   4   0         38.91         69.50         5.22 o
   6   4   0      14968.43      15744.73       255.66 o
   7   4   0       2954.46       2954.65        54.68 o
   8   4   0        554.02        554.93        15.97 o
   9   4   0        898.53        957.61        35.58 o
  10   4   0       1683.28       1572.75        42.26 o
  11   4   0       4414.66       4574.36       114.47 o
  12   4   0        349.05        374.09        43.20 o
  13   4   0       1286.02       1274.21        79.93 o
  14   4   0         21.85         18.16        27.97 o
  15   4   0        335.31        353.74        51.86 o
 -12   5   0        166.28        173.95        26.61 o
 -11   5   0        451.86        433.26        33.50 o
 -10   5   0        279.85        273.81        25.98 o
  -9   5   0       2383.33       2139.37        68.45 o
  -8   5   0       2123.81       2059.12        64.38 o
  -7   5   0          7.70         20.97         7.93 o
  -6   5   0          2.28          2.61         6.37 o
  -5   5   0       5308.90       5375.44        77.22 o
  -4   5   0      21431.15      22127.88       278.93 o
  -3   5   0        940.66        883.11        18.57 o
  -2   5   0      26536.30      26994.72       334.86 o
  -1   5   0       3245.68       3548.50        49.36 o
   0   5   0       1083.08        939.77        16.28 o
   1   5   0          3.92         13.25         2.30 o
   2   5   0        770.30        933.19        17.64 o
   3   5   0       1766.55       1880.37        31.41 o
   4   5   0       1261.11       1252.71        21.60 o
   5   5   0        156.98        182.40         7.62 o
   6   5   0       1262.90       1301.96        25.46 o
   7   5   0        493.21        477.71        15.23 o
   8   5   0       6972.62       7196.13       109.88 o
   9   5   0       6844.00       7110.88       227.38 o
  10   5   0        994.63        977.02        58.44 o
  11   5   0       3266.50       3453.02       135.97 o
  12   5   0        484.31        437.22        45.50 o
  13   5   0         13.19          4.80        25.67 o
  14   5   0         49.06         77.84        35.48 o
  15   5   0        186.53        161.12        40.28 o
 -12   6   0         45.94         47.17        21.39 o
 -11   6   0        682.19        712.29        43.10 o
 -10   6   0        300.19        302.51        28.28 o
  -9   6   0        600.77        562.55        33.60 o
  -8   6   0          1.07         17.74         9.50 o
  -7   6   0       2026.24       1878.18        48.42 o
  -6   6   0       1800.22       1712.47        43.83 o
  -5   6   0        443.94        357.08        17.74 o
  -4   6   0         15.35         20.04         5.32 o
  -3   6   0       4782.05       5064.17        71.48 o
  -2   6   0       9520.23       9389.65       122.61 o
  -1   6   0        863.25        838.45        16.80 o
   0   6   0      15171.01      15262.74       191.59 o
   1   6   0        136.79        115.93         4.90 o
   2   6   0       3212.24       3121.19        48.73 o
   3   6   0        582.08        613.26        13.57 o
   4   6   0       2884.00       2709.53        44.04 o
   5   6   0       1122.87       1160.26        27.55 o
   6   6   0         11.54         26.82         5.95 o
   7   6   0         13.83         17.11         6.89 o
   8   6   0       2269.29       2315.30        92.04 o
   9   6   0        417.77        440.77        37.88 o
  10   6   0       5751.89       5943.73       200.35 o
  11   6   0       2093.24       2106.81        97.36 o
  12   6   0         68.02        128.35        30.78 o
  13   6   0        812.32        905.02        67.31 o
  14   6   0         69.45        137.85        38.09 o
  15   6   0          0.02         -3.55        31.62 o
 -11   7   0        223.36        266.40        30.47 o
 -10   7   0        416.78        400.70        32.56 o
  -9   7   0        661.59        676.50        38.61 o
  -8   7   0       2384.47       2282.33        72.11 o
  -7   7   0        641.63        652.60        27.65 o
  -6   7   0        779.86        741.30        27.97 o
  -5   7   0       4282.52       4360.75        86.82 o
  -4   7   0       4165.30       4043.84        61.67 o
  -3   7   0       5006.50       5216.42        74.61 o
  -2   7   0      11245.63      11599.14       168.84 o
  -1   7   0         32.82         28.28         4.59 o
   0   7   0        123.57        156.21         6.89 o
   1   7   0        181.65        196.91         6.89 o
   2   7   0      11097.26      11499.59       163.93 o
   3   7   0       3943.78       3950.03        60.84 o
   4   7   0       5251.81       5030.36        76.17 o
   5   7   0       4013.73       3872.82        61.57 o
   6   7   0       2687.64       2533.91        93.81 o
   7   7   0         12.24         24.73        14.61 o
   8   7   0       1440.15       1479.46        68.97 o
   9   7   0        387.30        510.27        41.53 o
  10   7   0        458.25        487.21        43.62 o
  11   7   0        108.48         95.90        26.82 o
  12   7   0        592.43        671.38        56.77 o
  13   7   0        504.73        596.15        58.54 o
  14   7   0        159.79        169.25        41.11 o
 -11   8   0       1004.17       1149.51        56.66 o
 -10   8   0        537.68        569.33        39.55 o
  -9   8   0         24.54         31.72        16.38 o
  -8   8   0         14.06         38.40        15.76 o
  -7   8   0         85.80         85.46        13.88 o
  -6   8   0        388.33        413.54        22.33 o
  -5   8   0        329.99        319.31        18.68 o
  -4   8   0       3014.78       2747.72        60.94 o
  -3   8   0       4278.37       4358.46        65.22 o
  -2   8   0       6524.18       6453.06        89.32 o
  -1   8   0       3059.35       2983.97        45.50 o
   0   8   0       5737.93       5754.13        88.28 o
   1   8   0        985.76       1011.14        18.78 o
   2   8   0       2723.34       2697.01        44.66 o
   3   8   0       1610.04       1497.62        27.13 o
   4   8   0       1955.40       1893.73        53.95 o
   5   8   0        344.76        364.60        21.70 o
   6   8   0       2034.12       1885.49        56.35 o
   7   8   0       2282.90       2174.43        63.65 o
   8   8   0       1386.66       1263.77        63.24 o
   9   8   0         28.66         36.94        19.20 o
  10   8   0        689.41        693.71        51.24 o
  11   8   0        442.41        554.62        49.88 o
  12   8   0        155.28        150.47        33.70 o
  13   8   0        236.75        190.44        41.95 o
 -10   9   0         47.51         65.95        21.60 o
  -9   9   0       1417.57       1515.67        62.30 o
  -8   9   0       3438.28       3625.61       103.93 o
  -7   9   0        568.68        547.83        34.12 o
  -6   9   0        500.41        463.62        24.73 o
  -5   9   0        300.36        298.33        19.62 o
  -4   9   0        713.57        690.79        27.13 o
  -3   9   0        380.12        364.07        18.78 o
  -2   9   0       1494.72       1438.77        28.49 o
  -1   9   0        276.50        273.71        14.92 o
   0   9   0       2259.89       2214.39        62.82 o
   1   9   0        164.89        172.38        15.86 o
   2   9   0      13755.92      14018.79       292.18 o
   3   9   0          6.18         14.40         9.29 o
   4   9   0      12121.32      12079.05       255.34 o
   5   9   0       1569.81       1487.71        48.10 o
   6   9   0        112.73         87.03        13.77 o
   7   9   0         79.57         60.73        13.36 o
   8   9   0        455.20        356.25        25.25 o
   9   9   0       1807.11       1693.07        58.12 o
  10   9   0          7.08          3.34        13.25 o
  11   9   0       1460.64       1432.09        58.64 o
  12   9   0        353.77        299.69        31.41 o
  13   9   0        399.90        453.08        54.68 o
 -10  10   0       1001.58       1009.06        75.55 o
  -9  10   0        669.92        690.79        43.72 o
  -8  10   0        351.20        370.65        32.35 o
  -7  10   0       3576.86       3808.43       106.64 o
  -6  10   0       2557.01       2653.29        80.35 o
  -5  10   0        618.35        647.28        29.01 o
  -4  10   0        920.85        902.52        32.56 o
  -3  10   0          0.21         13.46         8.77 o
  -2  10   0          3.93          8.45         7.93 o
  -1  10   0        448.81        404.98        25.57 o
   0  10   0       1718.20       1647.88        55.72 o
   1  10   0        293.32        296.04        21.29 o
   2  10   0          9.23         32.66        11.17 o
   3  10   0       4280.38       4249.31       105.18 o
   4  10   0       9930.65       9880.83       214.44 o
   5  10   0        496.05        452.25        26.92 o
   6  10   0       6717.21       6547.60       222.06 o
   7  10   0       3033.36       2884.42        81.29 o
   8  10   0          3.14         18.47        11.37 o
   9  10   0         52.59         47.48        15.44 o
  10  10   0        152.66        150.58        22.12 o
  11  10   0         20.16         17.74        24.21 o
  12  10   0        219.59        228.11        41.95 o
  13  10   0         37.52         18.68        29.74 o
  -9  11   0       1067.40       1282.35        60.11 o
  -8  11   0        368.33        364.39        33.18 o
  -7  11   0         26.36         33.81        17.22 o
  -6  11   0         38.25         23.90        15.23 o
  -5  11   0       1449.08       1398.91        53.32 o
  -4  11   0       3278.01       3284.91        75.13 o
  -3  11   0        355.33        354.06        27.44 o
  -2  11   0       6961.18       7196.55       169.05 o
  -1  11   0        315.01        345.08        25.57 o
   0  11   0       3581.22       3562.06        94.75 o
   1  11   0        587.94        575.07        30.89 o
   2  11   0       1941.24       2084.69        64.07 o
   3  11   0         66.98         50.92        13.36 o
   4  11   0         11.31         27.65        11.90 o
   5  11   0         49.24         69.50        14.92 o
   6  11   0       2833.49       2774.02        79.93 o
   7  11   0        347.69        416.77        28.38 o
   8  11   0       3549.70       3242.23        91.51 o
   9  11   0       2326.46       2036.27       101.22 o
  10  11   0        880.51        798.27        62.61 o
  11  11   0        970.82       1012.92        73.46 o
  12  11   0         13.94         17.95        28.28 o
  -8  12   0         70.29         81.81        23.69 o
  -7  12   0       1240.57       1181.44        80.97 o
  -6  12   0       1348.13       1312.40        81.91 o
  -5  12   0         13.52         44.14        24.73 o
  -4  12   0        566.90        596.56        51.24 o
  -3  12   0       1234.60       1268.47        53.11 o
  -2  12   0        564.70        580.29        34.33 o
  -1  12   0          6.87         24.21        13.88 o
   0  12   0       4132.98       4359.40       113.74 o
   1  12   0        102.42        109.04        17.84 o
   2  12   0       2228.33       2263.86        69.91 o
   3  12   0          2.03         -5.22        10.33 o
   4  12   0       2153.51       2307.79        71.27 o
   5  12   0          5.98         25.25        13.25 o
   6  12   0       1123.53       1073.13        45.18 o
   7  12   0        878.99        756.43        57.18 o
   8  12   0         93.14        114.26        30.78 o
   9  12   0         77.63         93.81        30.99 o
  10  12   0        919.32        954.69        72.31 o
  11  12   0        628.39        609.61        61.04 o
  12  12   0         54.50         82.44        36.42 o
  -7  13   0       1364.77       1503.99        94.02 o
  -6  13   0        177.06        190.65        40.59 o
  -5  13   0       1950.26       1946.84       102.26 o
  -4  13   0       1618.51       1553.66        87.34 o
  -3  13   0        413.78        417.81        44.87 o
  -2  13   0       1719.54       1835.61        66.47 o
  -1  13   0         45.02         29.43        16.49 o
   0  13   0          8.12         19.10        14.30 o
   1  13   0          1.34          6.16        12.83 o
   2  13   0       1564.86       1606.56        58.85 o
   3  13   0        256.19        256.07        24.63 o
   4  13   0       1396.02       1407.36        53.74 o
   5  13   0         45.16         73.46        27.86 o
   6  13   0       4497.08       4265.79       168.94 o
   7  13   0        235.22        276.94        41.53 o
   8  13   0       1788.84       1843.22        98.51 o
   9  13   0        435.80        401.01        49.25 o
  10  13   0         19.51         34.44        28.17 o
  11  13   0         12.39          1.98        26.30 o
  -5  14   0          1.28        -23.48        23.48 o
  -4  14   0         36.68         66.47        29.84 o
  -3  14   0        640.25        531.55        51.97 o
  -2  14   0       1038.27       1126.35        72.00 o
  -1  14   0       1088.03       1162.35        52.91 o
   0  14   0       3470.29       3614.66       104.66 o
   1  14   0        981.45       1108.50        50.82 o
   2  14   0        635.82        632.67        38.09 o
   3  14   0        387.76        418.96        48.21 o
   4  14   0        439.52        404.14        47.48 o
   5  14   0         13.47         52.17        28.49 o
   6  14   0        558.14        597.09        58.12 o
   7  14   0        458.27        454.34        51.97 o
   8  14   0        530.34        560.77        58.23 o
   9  14   0         24.20         34.85        28.59 o
  10  14   0        274.30        283.83        46.33 o
  -4  15   0        163.33        181.88        37.36 o
  -3  15   0        225.25        170.72        37.77 o
  -2  15   0         11.99          8.45        25.36 o
  -1  15   0        523.38        503.59        51.97 o
   0  15   0       1784.84       1977.63       107.90 o
   1  15   0        285.18        296.87        43.51 o
   2  15   0       5329.38       5715.31       216.84 o
   3  15   0         22.01         52.70        30.78 o
   4  15   0        776.29        723.24        62.92 o
   5  15   0        196.69        199.72        39.24 o
   6  15   0          2.97        -18.05        24.31 o
   7  15   0         47.69         62.51        34.33 o
   8  15   0          3.44         -0.10        28.28 o
   1  16   0        117.70        103.51        37.88 o
   2  16   0          6.10         16.80        29.64 o
   3  16   0         78.81        170.92        41.32 o
   4  16   0       1135.68       1246.56        88.59 o
   5  16   0        315.27        320.77        49.04 o
   6  16   0        683.09        742.65        68.66 o
   7  16   0        544.71        567.97        63.13 o
   2  17   0        857.56        985.47        84.11 o
   3  17   0         70.71         96.63        45.50 o
  -6 -16   1        645.73        749.64        71.17 o
  -5 -16   1        345.99        386.82        52.59 o
  -4 -16   1        495.98        498.27        59.06 o
  -3 -16   1        199.68        232.59        46.23 o
  -2 -16   1        814.13        872.88        74.51 o
  -8 -15   1        130.33        129.50        40.28 o
  -7 -15   1        683.29        590.20        62.09 o
  -6 -15   1       1366.88       1288.92        85.78 o
  -5 -15   1        222.03        205.99        41.43 o
  -4 -15   1       2423.02       2660.28       126.58 o
  -3 -15   1        110.32        102.26        35.17 o
  -2 -15   1        139.34        209.22        41.64 o
  -1 -15   1         53.53         42.47        19.51 o
   0 -15   1        161.80        128.14        34.02 o
   1 -15   1        933.70       1138.14        76.17 o
   2 -15   1        590.65        610.96        57.60 o
   3 -15   1        201.12        244.49        43.10 o
   4 -15   1       1235.56       1287.46        84.63 o
  -9 -14   1         65.33         93.50        34.44 o
  -8 -14   1         64.48         76.28        30.68 o
  -7 -14   1         18.38         30.89        29.53 o
  -6 -14   1        218.69        260.87        42.78 o
  -5 -14   1        661.44        650.72        60.11 o
  -4 -14   1        566.47        649.47        38.82 o
  -3 -14   1        174.93        215.27        25.25 o
  -2 -14   1       4056.75       4154.87       115.10 o
  -1 -14   1        679.32        724.39        41.95 o
   0 -14   1        751.64        882.06        46.33 o
   1 -14   1        518.45        502.75        49.57 o
   2 -14   1         70.34         81.08        30.68 o
   3 -14   1        192.00        177.92        37.36 o
   4 -14   1        115.46         94.96        34.23 o
   5 -14   1        122.17        137.43        36.10 o
 -10 -13   1       1050.46       1178.21        82.12 o
  -9 -13   1        383.77        375.66        48.73 o
  -8 -13   1        837.68        822.27        64.49 o
  -7 -13   1        473.61        464.98        49.57 o
  -6 -13   1        105.27        117.60        21.18 o
  -5 -13   1        698.85        744.84        40.28 o
  -4 -13   1        679.81        739.73        39.44 o
  -3 -13   1         34.51         34.44        14.82 o
  -2 -13   1        746.23        742.44        39.65 o
  -1 -13   1         53.61         73.57        17.84 o
   0 -13   1       6178.33       6299.14       155.79 o
   1 -13   1        438.98        424.28        31.93 o
   2 -13   1       2838.83       3107.52       131.58 o
   3 -13   1       1893.47       1989.52       100.70 o
   4 -13   1         66.88         70.23        28.49 o
   5 -13   1         35.32         61.04        28.59 o
   6 -13   1         25.13        -10.02        23.27 o
 -11 -12   1         96.05         83.27        33.60 o
 -10 -12   1         15.08         32.87        27.44 o
  -9 -12   1        416.57        491.48        52.28 o
  -8 -12   1        761.60        794.31        41.74 o
  -7 -12   1         13.83         18.16        14.30 o
  -6 -12   1        558.93        580.70        33.70 o
  -5 -12   1        117.30        102.05        18.68 o
  -4 -12   1       2556.80       2509.39        76.49 o
  -3 -12   1        817.37        819.14        39.03 o
  -2 -12   1       2132.37       2249.98        70.64 o
  -1 -12   1        198.16        205.88        22.23 o
   0 -12   1        363.00        373.78        27.86 o
   1 -12   1       1166.26       1244.89        50.71 o
   2 -12   1        966.89       1098.17        48.00 o
   3 -12   1        530.85        505.26        46.54 o
   4 -12   1       1024.10       1077.09        69.91 o
   5 -12   1       2057.48       1897.80        97.57 o
   6 -12   1         31.47         30.16        25.57 o
   7 -12   1         35.04         54.37        28.90 o
   8 -12   1          2.27        -10.54        23.06 o
 -12 -11   1         62.72         88.18        35.06 o
 -11 -11   1       1456.22       1396.40        88.80 o
 -10 -11   1        819.68        805.58        43.72 o
  -9 -11   1          3.58         22.54        15.13 o
  -8 -11   1        114.38        129.71        20.35 o
  -7 -11   1        240.91        210.79        22.02 o
  -6 -11   1        952.67        877.37        39.65 o
  -5 -11   1          3.19         -1.46        10.12 o
  -4 -11   1       2166.73       2161.39        66.78 o
  -3 -11   1        345.86        359.69        25.04 o
  -2 -11   1       2668.48       2627.93        75.76 o
  -1 -11   1        771.08        785.02        36.84 o
   0 -11   1       9064.39       9526.35       212.66 o
   1 -11   1         75.24         98.19        16.90 o
   2 -11   1       2068.75       2222.53        69.91 o
   3 -11   1        311.53        303.13        25.77 o
   4 -11   1       1130.15       1136.57        69.39 o
   5 -11   1        454.53        500.88        32.35 o
   6 -11   1       2084.92       2040.03        75.44 o
   7 -11   1       1251.48       1307.91        56.87 o
   8 -11   1          1.62          1.36        17.43 o
   9 -11   1        770.09        881.65        72.11 o
 -13 -10   1          7.06         13.04        29.01 o
 -12 -10   1         47.08         34.33        29.95 o
 -11 -10   1        340.09        386.41        32.66 o
 -10 -10   1         25.15         13.46        14.40 o
  -9 -10   1       2460.29       2427.27        76.80 o
  -8 -10   1       3142.30       2806.78        82.12 o
  -7 -10   1        185.37        181.46        19.83 o
  -6 -10   1       5211.43       4759.89       171.65 o
  -5 -10   1         74.41         59.69        13.57 o
  -4 -10   1          6.57         13.88        10.33 o
  -3 -10   1        826.99        740.36        40.07 o
  -2 -10   1        382.00        332.77        22.96 o
  -1 -10   1        639.40        559.52        29.01 o
   0 -10   1       1601.14       1625.86        53.32 o
   1 -10   1          5.28         12.52        10.85 o
   2 -10   1       5656.08       5901.68       141.08 o
   3 -10   1        636.54        645.71        26.40 o
   4 -10   1       3701.03       3883.98        83.58 o
   5 -10   1       3230.28       3489.02        95.38 o
   6 -10   1         62.94         84.00        18.57 o
   7 -10   1        461.33        492.84        34.02 o
   8 -10   1        109.55        119.69        22.54 o
   9 -10   1        588.77        590.62        41.01 o
  10 -10   1         22.74         42.16        33.08 o
 -13  -9   1        379.02        444.21        53.53 o
 -12  -9   1         74.18        133.25        37.77 o
 -11  -9   1        196.93        174.26        34.96 o
 -10  -9   1        770.95        764.57        56.45 o
  -9  -9   1        546.19        541.57        32.77 o
  -8  -9   1        143.27        158.61        19.20 o
  -7  -9   1       2656.86       2543.72        73.88 o
  -6  -9   1       6435.86       6034.51       141.50 o
  -5  -9   1       1019.70        950.00        37.67 o
  -4  -9   1       8813.84       8830.34       193.67 o
  -3  -9   1       1326.67       1326.17        44.56 o
  -2  -9   1       3048.81       2955.59        77.74 o
  -1  -9   1         52.96         44.04        11.27 o
   0  -9   1          6.19         17.22         9.29 o
   1  -9   1        532.14        511.21        20.45 o
   2  -9   1        205.87        223.31        11.27 o
   3  -9   1         10.52         13.36         6.68 o
   4  -9   1       1440.45       1616.47        43.93 o
   5  -9   1          2.28          6.78         9.81 o
   6  -9   1       5239.67       5193.15       129.29 o
   7  -9   1       1747.46       1709.14        61.57 o
   8  -9   1        399.07        373.67        30.99 o
   9  -9   1       1056.40       1088.47        52.28 o
  10  -9   1         23.81         28.38        19.41 o
 -14  -8   1         82.47        132.63        40.17 o
 -13  -8   1        406.92        641.02        62.61 o
 -12  -8   1         74.58        122.71        34.33 o
 -11  -8   1        523.15        649.89        53.64 o
 -10  -8   1        717.44        698.72        53.84 o
  -9  -8   1       1450.76       1195.32        66.16 o
  -8  -8   1       1954.12       1932.13        85.67 o
  -7  -8   1        131.43        120.84        21.39 o
  -6  -8   1        343.55        345.81        22.44 o
  -5  -8   1       3343.26       3085.08        79.93 o
  -4  -8   1       4594.05       4511.85       107.06 o
  -3  -8   1       1185.67       1168.29        24.00 o
  -2  -8   1      14892.67      15208.90       216.73 o
  -1  -8   1       3817.63       3996.57        64.38 o
   0  -8   1       5860.73       5818.82        79.62 o
   1  -8   1        109.48         96.94         6.99 o
   2  -8   1       3869.30       3680.50        55.62 o
   3  -8   1        390.98        350.09        13.46 o
   4  -8   1       1927.37       1885.90        46.75 o
   5  -8   1        641.06        614.41        25.46 o
   6  -8   1        159.92        176.04        16.17 o
   7  -8   1        187.10        202.23        22.23 o
   8  -8   1       2941.15       2870.44        86.71 o
   9  -8   1       2626.44       2752.42        87.24 o
  10  -8   1        408.66        479.17        36.63 o
  11  -8   1       1727.51       1860.23        73.36 o
 -14  -7   1        319.52        410.09        53.74 o
 -13  -7   1        189.75        243.03        44.14 o
 -12  -7   1         16.85         -1.04        22.75 o
 -11  -7   1        602.49        655.42        53.74 o
 -10  -7   1         79.81         99.86        25.77 o
  -9  -7   1       1778.57       1811.50        84.63 o
  -8  -7   1        211.25        203.17        27.03 o
  -7  -7   1       7222.43       7505.63       235.20 o
  -6  -7   1       1368.09       1178.21        56.66 o
  -5  -7   1       1043.56        972.74        24.52 o
  -4  -7   1       4708.67       4683.40        72.73 o
  -3  -7   1        740.06        689.85        16.49 o
  -2  -7   1       3936.25       4141.62        64.91 o
  -1  -7   1        901.87        904.50        17.11 o
   0  -7   1      19799.00      20808.69       260.56 o
   1  -7   1       1969.74       2033.14        33.08 o
   2  -7   1       7353.57       7336.06       111.24 o
   3  -7   1        950.75        918.48        20.97 o
   4  -7   1       2835.88       2857.71        55.72 o
   5  -7   1         23.10         11.48         7.72 o
   6  -7   1       4135.55       3972.05        82.33 o
   7  -7   1        385.08        391.62        26.92 o
   8  -7   1         76.26         77.95        17.11 o
   9  -7   1         32.86         22.96        14.82 o
  10  -7   1       1574.34       1442.94        59.37 o
  11  -7   1        686.99        763.73        45.81 o
 -14  -6   1         96.80         79.93        36.21 o
 -13  -6   1       1322.77       1483.01        90.37 o
 -12  -6   1       1166.30       1238.62        76.49 o
 -11  -6   1         36.55         56.04        23.90 o
 -10  -6   1        256.23        255.45        33.50 o
  -9  -6   1         37.39         42.05        19.41 o
  -8  -6   1        107.02        116.25        21.70 o
  -7  -6   1         17.84         33.81         7.83 o
  -6  -6   1       4229.81       4160.61        76.91 o
  -5  -6   1       4767.42       4857.35        86.30 o
  -4  -6   1      18477.66      18659.52       300.53 o
  -3  -6   1       4979.64       4955.33        75.34 o
  -2  -6   1      24521.17      25144.29       349.57 o
  -1  -6   1         71.95         71.48         4.17 o
   0  -6   1       2091.83       2230.57        33.70 o
   1  -6   1       3199.34       3488.71        49.98 o
   2  -6   1       4736.08       4837.42        67.51 o
   3  -6   1       1148.49       1146.90        22.96 o
   4  -6   1       1973.15       1921.38        34.12 o
   5  -6   1       5668.95       5619.31       128.14 o
   6  -6   1       1785.00       1622.53        42.26 o
   7  -6   1       1197.75       1165.27        35.58 o
   8  -6   1       3611.17       3472.43        94.85 o
   9  -6   1       2720.64       2593.60        80.04 o
  10  -6   1        950.72        834.90        43.41 o
  11  -6   1        961.42        953.65        49.04 o
  12  -6   1        303.59        316.39        32.77 o
 -14  -5   1        862.35        924.43        73.36 o
 -13  -5   1       2679.96       2772.98       129.29 o
 -12  -5   1        741.54        736.81        58.02 o
 -11  -5   1       1207.83       1175.28        69.91 o
 -10  -5   1       2204.65       2153.77        96.00 o
  -9  -5   1         46.14         83.79        21.29 o
  -8  -5   1        732.49        636.84        23.58 o
  -7  -5   1          9.66          8.66         5.22 o
  -6  -5   1          4.36          5.95         4.17 o
  -5  -5   1        323.80        324.73        10.23 o
  -4  -5   1       2910.54       2767.65        51.76 o
  -3  -5   1       3549.76       3437.05        61.25 o
  -2  -5   1       9884.71       9721.07       138.99 o
  -1  -5   1       2414.03       2513.15        35.58 o
   0  -5   1      21572.99      23145.07       286.86 o
   1  -5   1       3250.57       3514.27        55.31 o
   2  -5   1       3006.37       2749.81        43.10 o
   3  -5   1       1424.12       1196.99        22.64 o
   4  -5   1        174.55        204.11         9.18 o
   5  -5   1        112.53        113.74         8.03 o
   6  -5   1       1303.54       1234.97        29.53 o
   7  -5   1        531.01        512.67        22.23 o
   8  -5   1       3211.24       3035.31        84.21 o
   9  -5   1       1355.84       1318.24        50.92 o
  10  -5   1       1133.40       1157.13        49.88 o
  11  -5   1       1106.57       1044.95        49.98 o
  12  -5   1         72.76         98.19        22.33 o
 -14  -4   1        204.88        219.86        42.68 o
 -13  -4   1        216.76        175.83        36.94 o
 -12  -4   1        486.93        487.31        48.94 o
 -11  -4   1       1288.32       1354.77        75.76 o
 -10  -4   1        436.65        403.52        25.46 o
  -9  -4   1       3912.77       4080.16       135.13 o
  -8  -4   1      11867.40      12770.78       186.37 o
  -7  -4   1       3355.21       3384.67        56.97 o
  -6  -4   1       4319.17       4279.05        67.31 o
  -5  -4   1       1363.91       1384.09        25.88 o
  -4  -4   1         84.88         68.87         4.49 o
  -3  -4   1       2274.88       2363.30        36.94 o
  -2  -4   1        716.63        767.70        18.05 o
  -1  -4   1          2.88         13.57         2.71 o
   0  -4   1        560.62        464.15         9.91 o
   1  -4   1         85.88        100.18         4.90 o
   2  -4   1      35572.21      36993.77       455.38 o
   3  -4   1       4088.39       4383.50        61.15 o
   4  -4   1      23436.54      23217.70       290.93 o
   5  -4   1       8012.62       8037.50       108.52 o
   6  -4   1       1255.77       1140.22        31.41 o
   7  -4   1         36.69         33.08         8.77 o
   8  -4   1        135.27        144.42        17.22 o
   9  -4   1        584.29        524.15        30.68 o
  10  -4   1          9.77         11.17        12.63 o
  11  -4   1        514.48        482.72        33.60 o
  12  -4   1        235.92        187.10        25.88 o
  13  -4   1        465.55        530.82        39.76 o
 -14  -3   1         46.04         85.36        35.69 o
 -13  -3   1        825.90        814.97        64.80 o
 -12  -3   1        536.21        492.53        32.04 o
 -11  -3   1        480.29        479.48        29.43 o
 -10  -3   1       1587.74       1556.79        51.44 o
  -9  -3   1        875.33        807.45        45.18 o
  -8  -3   1         34.41         32.97         8.35 o
  -7  -3   1       6717.18       7048.79       106.85 o
  -6  -3   1       5843.27       5752.77        87.44 o
  -5  -3   1        822.20        744.22        17.22 o
  -4  -3   1      16959.51      17529.31       280.39 o
  -3  -3   1         45.46         50.61         3.86 o
  -2  -3   1      11739.01      12260.51       197.43 o
  -1  -3   1       3908.13       4528.55        66.26 o
   0  -3   1      15321.15      16935.56       209.85 o
   1  -3   1         98.29        111.34         4.80 o
   2  -3   1        517.38        606.79        12.42 o
   3  -3   1       7674.94       8468.46       109.78 o
   4  -3   1      12652.79      12670.50       162.05 o
   5  -3   1        901.71        829.47        18.47 o
   6  -3   1      12577.44      12897.46       187.83 o
   7  -3   1      10152.38       9264.33       197.85 o
   8  -3   1        920.73        942.90        37.88 o
   9  -3   1       2044.98       1879.22        60.31 o
  10  -3   1        581.37        486.58        30.26 o
  11  -3   1         77.31         77.22        18.26 o
  12  -3   1         10.79         33.70        17.01 o
  13  -3   1          5.30          4.07        16.80 o
 -14  -2   1         17.71        -23.17        23.17 o
 -13  -2   1        465.94        464.67        33.91 o
 -12  -2   1        117.28         98.40        19.10 o
 -11  -2   1       4510.08       4563.50       114.78 o
 -10  -2   1       2080.80       1938.39        59.48 o
  -9  -2   1       7857.64       7954.12       173.64 o
  -8  -2   1       4772.38       4855.58       111.55 o
  -7  -2   1        149.94        155.90         9.70 o
  -6  -2   1         36.25         47.37         5.74 o
  -5  -2   1       2052.57       2059.33        35.69 o
  -4  -2   1      12282.39      12542.36       184.49 o
  -3  -2   1       2560.45       3116.60        47.17 o
  -2  -2   1      29749.99      30460.26       479.69 o
  -1  -2   1       1706.49       2064.44        36.52 o
   0  -2   1       4514.18       4347.08        72.52 o
   1  -2   1       1012.02       1078.45        16.90 o
   2  -2   1      24158.28      25488.75       313.78 o
   3  -2   1          5.44          8.14         2.71 o
   4  -2   1      10561.59      10896.14       139.51 o
   5  -2   1         91.35         69.18         6.57 o
   6  -2   1       1345.73       1346.73        29.32 o
   7  -2   1       1868.51       1720.30        50.40 o
   8  -2   1       8312.22       8155.31       177.92 o
   9  -2   1       4871.21       4711.89       115.20 o
  10  -2   1        274.69        252.21        22.64 o
  11  -2   1       3799.92       3814.28       103.83 o
  12  -2   1          9.60         15.13        14.82 o
  13  -2   1        546.16        546.48        38.50 o
  14  -2   1          7.55         16.38        18.57 o
 -14  -1   1        249.79        277.36        30.68 o
 -13  -1   1         52.33         84.63        20.45 o
 -12  -1   1         35.48         34.96        15.76 o
 -11  -1   1         15.57         -0.21        11.06 o
 -10  -1   1        116.39        113.22        16.17 o
  -9  -1   1        829.18        800.05        33.91 o
  -8  -1   1        762.70        672.95        29.01 o
  -7  -1   1      11182.97      11334.41       165.71 o
  -6  -1   1      14185.62      14513.72       206.51 o
  -5  -1   1       1569.58       1519.22        28.49 o
  -4  -1   1       8551.48       8676.22       123.97 o
  -3  -1   1       5898.31       6425.72        91.93 o
  -2  -1   1       4154.31       4661.38        67.10 o
  -1  -1   1        324.92        279.03         6.05 o
   0  -1   1         69.37         67.10         3.44 o
   1  -1   1        625.43        740.15        12.83 o
   3  -1   1        268.71        245.12         6.89 o
   4  -1   1      13739.25      13436.84       188.98 o
   5  -1   1       1769.33       1728.86        32.24 o
   6  -1   1      10546.89      10583.20       154.44 o
   7  -1   1       3940.53       3819.81        84.73 o
   8  -1   1        143.88        123.34        14.40 o
   9  -1   1        282.40        273.60        20.97 o
  10  -1   1       2503.99       2244.45        67.83 o
  11  -1   1       1144.73       1097.86        45.81 o
  12  -1   1         96.81         95.38        19.83 o
  13  -1   1        557.96        597.50        39.24 o
  14  -1   1         13.42          9.81        17.95 o
 -14   0   1         97.87        124.28        24.73 o
 -13   0   1        339.12        342.89        32.97 o
 -12   0   1        454.97        444.01        31.51 o
 -11   0   1        337.68        344.46        26.19 o
 -10   0   1       1424.28       1391.81        49.46 o
  -9   0   1          8.80         10.85        10.23 o
  -8   0   1       1619.26       1567.95        48.21 o
  -7   0   1        786.35        710.83        20.14 o
  -6   0   1       1014.98        992.26        23.06 o
  -5   0   1      14104.03      14482.42       204.63 o
  -4   0   1      17724.48      18279.16       253.99 o
  -3   0   1       7141.23       7202.08       102.99 o
  -2   0   1      94891.28      92442.44      1780.41 o
  -1   0   1        615.23        581.43        10.23 o
   1   0   1       1592.63       1841.03        27.03 o
   2   0   1         89.26         69.39         4.28 o
   3   0   1       8015.10       8475.45       120.00 o
   4   0   1       8581.53       8413.15       120.52 o
   5   0   1        143.98         91.51         6.37 o
   6   0   1      11306.79      11473.30       165.71 o
   7   0   1       1467.16       1377.10        29.74 o
   8   0   1       5759.38       5680.98       127.93 o
   9   0   1       4387.03       4204.44       102.68 o
  10   0   1        146.49        118.23        16.59 o
  11   0   1       1684.51       1608.86        56.35 o
  12   0   1        321.40        314.72        27.44 o
  13   0   1        592.08        602.83        38.50 o
  14   0   1          1.64        -11.90        17.22 o
 -14   1   1         47.59         39.34        21.08 o
 -13   1   1        681.88        712.60        42.57 o
 -12   1   1        514.52        568.18        36.00 o
 -11   1   1       1741.51       1562.73        56.56 o
 -10   1   1        880.32        775.63        35.79 o
  -9   1   1         75.37         65.11        13.36 o
  -8   1   1        726.62        655.21        29.32 o
  -7   1   1       2388.78       2284.62        50.40 o
  -6   1   1       2965.55       2816.38        49.36 o
  -5   1   1       2292.19       2290.99        40.28 o
  -4   1   1        141.91        116.87         6.47 o
  -3   1   1       1260.44       1280.36        20.77 o
  -2   1   1      26529.56      27792.68       341.22 o
  -1   1   1        730.83        738.90        11.79 o
   0   1   1      21106.42      21705.68       437.01 o
   1   1   1       2931.76       3378.20        48.84 o
   2   1   1      26481.04      27517.41       375.45 o
   3   1   1       4178.45       4316.93        62.82 o
   4   1   1       1824.10       1932.44        32.14 o
   5   1   1        972.43       1059.04        21.70 o
   6   1   1        213.74        219.97         9.81 o
   7   1   1        747.71        745.99        19.93 o
   8   1   1        135.80        150.26        14.19 o
   9   1   1         67.52         53.43        11.79 o
  10   1   1        589.88        564.22        29.74 o
  11   1   1       2890.77       2712.24        78.47 o
  12   1   1        399.10        417.19        30.16 o
  13   1   1       1654.93       1716.13        64.07 o
  14   1   1        310.86        329.53        31.62 o
  15   1   1        184.39        189.29        41.11 o
 -14   2   1        110.03        150.99        37.67 o
 -13   2   1        129.11        141.60        24.52 o
 -12   2   1        404.97        363.97        30.68 o
 -11   2   1       1439.17       1472.47        55.83 o
 -10   2   1        152.71        181.88        20.14 o
  -9   2   1       2122.66       1987.23        61.36 o
  -8   2   1       1363.80       1333.90        45.39 o
  -7   2   1       2004.77       1793.55        52.28 o
  -6   2   1        269.40        227.27        11.17 o
  -5   2   1      12265.62      12109.20       156.42 o
  -4   2   1       2080.13       1846.77        27.13 o
  -3   2   1       7402.81       7654.64        99.03 o
  -2   2   1      12109.25      12598.39       157.46 o
  -1   2   1       3657.13       3865.09        50.30 o
   0   2   1       3424.28       3455.21        45.18 o
   1   2   1        568.43        637.26        12.83 o
   2   2   1     100010.12     101452.16      1598.42 o
   3   2   1       3288.61       3436.74        50.61 o
   4   2   1      20639.29      21481.22       295.41 o
   5   2   1       1771.03       1734.39        30.47 o
   6   2   1       1966.20       1824.86        33.29 o
   7   2   1          7.15         15.76         5.11 o
   8   2   1       3778.30       3915.08        65.95 o
   9   2   1          0.23          1.77         8.45 o
  10   2   1        330.89        317.12        22.33 o
  11   2   1          7.06         15.03        11.79 o
  12   2   1       1247.79       1311.77        51.13 o
  13   2   1        590.28        723.87        40.70 o
  14   2   1        469.49        481.15        36.31 o
  15   2   1        907.93       1082.62        79.62 o
 -13   3   1       1795.15       1904.27        72.42 o
 -12   3   1        609.38        528.01        36.84 o
 -11   3   1       1810.08       1824.23        64.28 o
 -10   3   1       2314.63       2207.40        69.91 o
  -9   3   1         73.57         69.91        14.71 o
  -8   3   1        361.87        356.77        23.17 o
  -7   3   1        248.01        193.05        16.70 o
  -6   3   1       5887.31       5908.46        93.39 o
  -5   3   1        102.08        113.74         7.30 o
  -4   3   1       1760.01       1483.85        25.88 o
  -3   3   1        721.30        662.93        14.92 o
  -2   3   1      12081.68      12531.82       157.78 o
  -1   3   1       8099.88       8852.57       125.01 o
   0   3   1      56696.81      57910.05       713.96 o
   1   3   1       1713.68       1864.51        33.39 o
   2   3   1      15176.45      16986.07       210.37 o
   3   3   1       3228.84       3451.77        50.30 o
   4   3   1      10724.11      10877.46       135.86 o
   5   3   1       3512.53       3589.72        55.20 o
   6   3   1       9292.93       9228.02       133.25 o
   7   3   1       8152.43       8481.29       125.22 o
   8   3   1        677.03        705.30        20.14 o
   9   3   1       1723.10       1771.64        73.15 o
  10   3   1        193.43        169.57        17.43 o
  11   3   1       1042.53       1036.92        41.84 o
  12   3   1         94.27        118.12        18.78 o
  13   3   1        759.63        811.42        42.57 o
  14   3   1        184.22        180.42        36.94 o
  15   3   1         15.18         16.59        28.59 o
 -13   4   1         86.90        122.82        24.73 o
 -12   4   1        324.62        291.34        29.74 o
 -11   4   1       2128.71       2171.30        73.25 o
 -10   4   1        183.50        170.61        21.29 o
  -9   4   1       6660.57       6415.70       151.52 o
  -8   4   1       1808.71       1710.39        55.41 o
  -7   4   1          1.97          8.56         7.10 o
  -6   4   1       1256.81       1145.02        31.72 o
  -5   4   1       1077.67       1044.74        22.12 o
  -4   4   1       1382.77       1556.37        27.55 o
  -3   4   1        250.00        258.99         9.08 o
  -2   4   1       1564.33       1394.42        24.73 o
  -1   4   1        549.55        497.02        10.64 o
   0   4   1      14891.73      15090.98       187.31 o
   1   4   1       9572.07      10814.33       151.72 o
   2   4   1      23557.92      25460.47       408.01 o
   3   4   1       4179.93       4869.25        62.92 o
   4   4   1       6280.88       6621.79        95.69 o
   5   4   1       3838.31       3940.96        59.79 o
   6   4   1       2344.93       2413.18        40.80 o
   7   4   1        246.17        236.25        10.43 o
   8   4   1       4105.28       4276.86        69.81 o
   9   4   1       3958.24       4102.49       135.76 o
  10   4   1         48.77         39.86        12.10 o
  11   4   1        195.08        239.27        21.70 o
  12   4   1       1650.74       1754.74        87.13 o
  13   4   1        363.35        393.08        46.96 o
  14   4   1        619.62        604.70        60.00 o
  15   4   1        488.01        482.30        54.57 o
 -12   5   1          7.62         -2.30        17.01 o
 -11   5   1       1174.51       1062.27        49.46 o
 -10   5   1        794.43        668.98        37.36 o
  -9   5   1       1854.91       1826.95        62.09 o
  -8   5   1        598.93        525.09        29.74 o
  -7   5   1       6753.46       6595.18       123.55 o
  -6   5   1      10316.08      10190.43       178.02 o
  -5   5   1       2913.40       2765.46        47.58 o
  -4   5   1       9711.19       9633.73       127.51 o
  -3   5   1       2713.91       2936.60        44.35 o
  -2   5   1       2988.62       3035.00        44.24 o
  -1   5   1       1018.65       1037.34        18.37 o
   0   5   1        717.74        725.64        13.46 o
   1   5   1         17.22         17.43         2.30 o
   2   5   1       4424.83       4155.71        99.76 o
   3   5   1         28.38         46.33         3.13 o
   4   5   1      33543.72      36162.63       493.05 o
   5   5   1       3715.46       3859.04        58.23 o
   6   5   1      11443.99      11811.81       167.38 o
   7   5   1       9035.11       9377.86       136.49 o
   8   5   1       2014.76       2079.89        39.44 o
   9   5   1        348.95        355.41        17.95 o
  10   5   1        240.65        245.85        30.57 o
  11   5   1         11.51         32.66        20.66 o
  12   5   1          9.32         -1.98        18.57 o
  13   5   1        775.58        835.32        63.34 o
  14   5   1         56.93        112.80        35.58 o
  15   5   1        436.35        509.22        57.81 o
 -12   6   1          0.37         -3.86        16.49 o
 -11   6   1        436.45        429.40        34.75 o
 -10   6   1         32.26         44.66        16.49 o
  -9   6   1        456.17        445.57        30.99 o
  -8   6   1       3498.65       3306.41        74.61 o
  -7   6   1          1.18          8.56         8.35 o
  -6   6   1         47.68         74.40        10.75 o
  -5   6   1       6768.82       6592.26       120.94 o
  -4   6   1       9301.32       9546.59       127.62 o
  -3   6   1       1298.98       1222.97        23.90 o
  -2   6   1      17689.09      18278.12       257.95 o
  -1   6   1        121.05        115.31         5.95 o
   0   6   1         82.65         52.28         4.07 o
   1   6   1        317.31        322.44         7.83 o
   2   6   1          8.48         20.35         3.97 o
   3   6   1         81.89         74.82         8.77 o
   4   6   1        164.51        164.25         6.57 o
   5   6   1       3441.26       3520.43        54.99 o
   6   6   1       3617.96       3531.28        55.20 o
   7   6   1         32.85         30.89         7.10 o
   8   6   1       9420.88       9801.73       294.47 o
  10   6   1        608.80        603.14        44.87 o
  11   6   1       1580.80       1526.84        78.47 o
  12   6   1        537.57        615.76        52.17 o
  13   6   1        166.12        152.98        34.54 o
  14   6   1        430.70        453.81        53.11 o
 -11   7   1        524.23        528.32        38.82 o
 -10   7   1        214.75        181.67        24.94 o
  -9   7   1       2361.27       2272.00        74.92 o
  -8   7   1         67.95         67.62        13.36 o
  -7   7   1       6378.07       6078.13       118.54 o
  -6   7   1       3212.81       2997.43        67.10 o
  -5   7   1       1020.47       1013.44        31.83 o
  -4   7   1       3423.46       3351.70        53.01 o
  -3   7   1       3372.34       3459.49        53.01 o
  -2   7   1       3817.73       3996.37        58.12 o
  -1   7   1         54.33         55.51         5.22 o
   0   7   1      26581.17      27775.67       344.04 o
   1   7   1       1223.30       1349.55        21.81 o
   2   7   1      10069.01      10252.41       170.30 o
   3   7   1        345.47        390.47        19.41 o
   4   7   1       2813.69       2694.09        67.62 o
   5   7   1       1355.08       1331.39        25.04 o
   6   7   1       2483.85       2532.55        66.99 o
   7   7   1        298.21        254.93        25.67 o
   8   7   1        177.68        195.76        25.04 o
   9   7   1         38.65         67.20        20.14 o
  10   7   1       4214.58       4335.19       155.69 o
  11   7   1       2273.04       2382.61       105.18 o
  12   7   1        538.62        516.53        49.57 o
  13   7   1       2587.79       2657.67       122.30 o
 -11   8   1        297.40        257.74        30.99 o
 -10   8   1         15.77          7.83        16.49 o
  -9   8   1         99.92        104.14        20.87 o
  -8   8   1         12.33          4.28        13.36 o
  -7   8   1       1054.23        979.84        35.37 o
  -6   8   1        583.50        507.35        26.09 o
  -5   8   1       3916.27       3766.17        79.20 o
  -4   8   1       6319.05       6034.20       113.53 o
  -3   8   1       1966.64       1958.63        37.46 o
  -2   8   1       7962.84       7981.57       107.90 o
  -1   8   1        878.46        864.64        18.57 o
   0   8   1          8.60         10.43         4.07 o
   1   8   1       5083.23       5153.29        69.39 o
   2   8   1      11752.99      12193.10       253.05 o
   3   8   1        779.13        752.67        29.01 o
   4   8   1       3752.26       3808.54        91.31 o
   5   8   1       2771.36       2608.83        68.77 o
   6   8   1       1978.57       2006.22        57.60 o
   7   8   1         92.52         86.19        13.36 o
   8   8   1       1772.62       1624.20        53.22 o
   9   8   1       1106.74       1187.91        63.24 o
  10   8   1         16.54         29.64        19.20 o
  11   8   1        370.50        397.36        42.47 o
  12   8   1       1500.31       1694.11        91.83 o
 -10   9   1        625.95        646.97        42.78 o
  -9   9   1         54.26         65.22        20.14 o
  -8   9   1         29.51         23.06        16.07 o
  -7   9   1          9.56          6.89        11.17 o
  -6   9   1       1152.92       1081.37        37.46 o
  -5   9   1         10.74         13.15         9.81 o
  -4   9   1       1488.46       1406.94        40.38 o
  -3   9   1       4188.04       4291.88        73.67 o
  -2   9   1       8493.22       8633.54       116.98 o
  -1   9   1       3671.89       3777.86        74.71 o
   0   9   1      20017.70      20767.79       340.49 o
   1   9   1        226.58        198.37        16.70 o
   2   9   1        165.73        155.17        15.23 o
   3   9   1         15.83         18.05         8.97 o
   4   9   1       1351.01       1357.79        44.04 o
   5   9   1       1615.05       1589.03        49.77 o
   6   9   1        215.02        223.20        18.16 o
   7   9   1       1699.47       1625.34        52.49 o
   8   9   1       1913.81       1787.08        57.50 o
   9   9   1        827.98        805.68        37.77 o
  10   9   1       2980.88       3091.97        89.32 o
  11   9   1       1163.51       1234.03        75.97 o
  12   9   1        264.56        230.61        39.65 o
  13   9   1        515.29        645.82        63.03 o
  14   9   1        471.77        524.35        60.42 o
  -9  10   1       2247.89       2203.75        79.10 o
  -8  10   1       1562.50       1452.33        59.58 o
  -7  10   1         83.22        114.47        20.66 o
  -6  10   1        786.22        809.23        33.91 o
  -5  10   1         10.11         22.85        11.48 o
  -4  10   1         10.84         13.15         9.81 o
  -3  10   1        249.34        273.50        17.74 o
  -2  10   1         53.91         86.82        11.27 o
  -1  10   1        577.43        559.52        29.32 o
   0  10   1       1554.81       1488.85        49.36 o
   1  10   1       2190.94       2078.32        61.15 o
   2  10   1       7902.62       7961.84       176.35 o
   3  10   1       3194.45       3210.51        83.90 o
   4  10   1       6166.31       6151.59       141.81 o
   5  10   1       2708.97       2758.47        75.24 o
   6  10   1         76.39         64.17        13.67 o
   7  10   1         27.37         16.80        11.06 o
   8  10   1        137.49        136.91        17.74 o
   9  10   1        117.07        147.03        19.83 o
  10  10   1        400.06        392.14        44.45 o
  11  10   1         21.23         32.66        23.27 o
  12  10   1         90.59        121.78        35.27 o
  13  10   1        392.37        393.08        53.53 o
  -9  11   1        995.20       1018.55        53.11 o
  -8  11   1         50.91         46.12        20.24 o
  -7  11   1       1983.44       2014.15        71.79 o
  -6  11   1       2864.26       3004.21        89.95 o
  -5  11   1        700.94        720.32        32.14 o
  -4  11   1       1637.63       1614.18        47.17 o
  -3  11   1        764.84        747.35        38.82 o
  -2  11   1          6.10         32.24        12.83 o
  -1  11   1       1009.35       1038.69        42.37 o
   0  11   1         16.29         32.35        12.21 o
   1  11   1        209.70        201.60        19.51 o
   2  11   1        331.95        329.64        23.37 o
   3  11   1        442.59        468.95        27.44 o
   4  11   1       9571.85      10047.58       220.39 o
   5  11   1        184.93        175.52        18.99 o
   6  11   1       7807.57       7444.69       170.30 o
   7  11   1       1914.70       1898.11        61.57 o
   8  11   1        330.50        325.26        39.44 o
   9  11   1        153.51        124.49        30.78 o
  10  11   1        216.58        199.31        35.90 o
  11  11   1        174.88        159.03        36.84 o
  12  11   1         23.23          0.63        25.36 o
  13  11   1        449.92        450.06        55.72 o
  -8  12   1        841.45        842.72        49.98 o
  -7  12   1          2.24          9.29        18.57 o
  -6  12   1          0.32        -10.43        20.77 o
  -5  12   1        709.80        671.49        54.05 o
  -4  12   1       2794.22       2920.53        89.53 o
  -3  12   1         44.42         52.38        17.43 o
  -2  12   1       3579.38       3787.46       104.14 o
  -1  12   1         18.85         18.05        12.52 o
   0  12   1       1123.16       1148.99        46.54 o
   1  12   1        533.10        622.55        34.12 o
   2  12   1       3545.20       3675.18        97.98 o
   3  12   1         70.64         59.90        14.09 o
   4  12   1        431.15        475.62        29.22 o
   5  12   1        383.75        429.92        28.17 o
   6  12   1        674.23        637.47        53.32 o
   7  12   1         93.25         98.51        28.17 o
   8  12   1        998.33        846.38        62.51 o
   9  12   1       2283.91       2265.84       111.13 o
  10  12   1        212.75        221.53        39.34 o
  11  12   1        958.32        895.00        71.48 o
  12  12   1         19.20         17.84        28.07 o
  -7  13   1       1658.07       1919.82       106.96 o
  -6  13   1        921.50        944.78        70.85 o
  -5  13   1        147.02        181.78        36.00 o
  -4  13   1        240.86        215.06        36.31 o
  -3  13   1        696.53        743.70        42.47 o
  -2  13   1       1113.28       1154.31        50.61 o
  -1  13   1          0.38         -6.89        13.36 o
   0  13   1       2723.27       2755.34        83.79 o
   1  13   1          7.15         17.22        13.88 o
   2  13   1        986.89       1103.39        46.64 o
   3  13   1        183.27        187.10        23.37 o
   4  13   1       3056.20       2830.99       123.86 o
   5  13   1        112.19        113.43        30.05 o
   6  13   1       1762.13       1802.95        95.17 o
   7  13   1        401.21        453.29        50.09 o
   8  13   1        196.33        183.86        36.73 o
   9  13   1         36.92         27.86        25.04 o
  10  13   1       1366.11       1291.63        85.25 o
  11  13   1        524.52        520.70        58.85 o
  -6  14   1          1.18         -6.68        23.90 o
  -5  14   1       1260.00       1335.46        83.79 o
  -4  14   1       1372.72       1425.83        84.84 o
  -3  14   1        506.13        492.74        49.15 o
  -2  14   1       1387.74       1441.69        59.69 o
  -1  14   1        767.64        761.12        42.26 o
   0  14   1         59.99         64.91        18.89 o
   1  14   1         74.90         55.41        27.44 o
   2  14   1        421.92        549.19        53.53 o
   3  14   1        279.36        347.27        45.50 o
   4  14   1        496.82        494.82        52.17 o
   5  14   1        220.63        231.86        39.86 o
   6  14   1       2096.47       2069.66       106.96 o
   7  14   1          9.43         18.78        27.34 o
   8  14   1       1919.41       1961.56       107.17 o
   9  14   1        867.12        948.22        76.07 o
  10  14   1         84.03         51.97        30.26 o
  -4  15   1          2.56         12.10        26.61 o
  -1  15   1        546.78        603.45        60.52 o
   0  15   1       2038.83       2259.26       115.93 o
   1  15   1         63.17         67.10        30.37 o
   2  15   1        319.96        349.36        47.58 o
   3  15   1         25.62         57.71        33.18 o
   4  15   1         29.68         48.42        29.84 o
   5  15   1        142.09        150.99        38.19 o
   6  15   1        358.95        351.45        49.36 o
   7  15   1          9.98         16.80        29.53 o
   8  15   1        506.40        544.18        60.42 o
   9  15   1         20.39         22.44        31.10 o
   0  16   1        311.66        422.61        56.77 o
   1  16   1         86.78         69.91        34.23 o
   2  16   1       2518.80       2706.19       132.84 o
   3  16   1        212.67        181.78        40.70 o
   4  16   1       1360.62       1340.47        91.83 o
   5  16   1        136.42        165.39        42.99 o
   6  16   1        101.68        125.95        39.13 o
   7  16   1          1.91         -4.17        30.78 o
   1  17   1        177.16        192.84        50.61 o
   2  17   1         15.16          9.39        37.77 o
   3  17   1        233.90        226.65        47.48 o
  -6 -16   2        516.28        534.16        63.55 o
  -5 -16   2         11.49        -19.41        28.28 o
  -4 -16   2        356.24        440.88        57.08 o
  -3 -16   2         25.63        -14.30        38.71 o
   0 -16   2        617.48        705.19        61.57 o
   1 -16   2        150.78        179.27        38.40 o
  -8 -15   2       1170.69       1129.27        86.82 o
  -7 -15   2        177.21        224.25        44.24 o
  -6 -15   2        212.17        213.08        44.24 o
  -5 -15   2         32.81         42.26        30.37 o
  -4 -15   2        624.86        657.50        61.25 o
  -3 -15   2        199.44        183.55        27.03 o
  -2 -15   2        577.76        710.51        43.93 o
  -1 -15   2         52.81         59.17        29.95 o
   0 -15   2        396.27        436.28        48.84 o
   1 -15   2         46.45         -1.25        25.57 o
   2 -15   2       2458.31       2474.54       122.40 o
   3 -15   2         14.69         18.37        29.84 o
  -9 -14   2          6.30          6.47        26.82 o
  -8 -14   2         97.95         56.24        30.57 o
  -7 -14   2        928.34       1031.70        76.49 o
  -6 -14   2       1206.81       1226.62        82.23 o
  -5 -14   2        163.89        187.93        26.50 o
  -4 -14   2       3073.87       2972.49        91.51 o
  -3 -14   2         92.92         82.54        20.04 o
  -2 -14   2        464.01        489.40        34.96 o
  -1 -14   2        278.32        319.20        29.95 o
   0 -14   2         11.91         19.20        24.52 o
   1 -14   2        454.43        377.74        45.50 o
   2 -14   2        237.91        192.63        38.82 o
   3 -14   2         10.76         44.66        29.11 o
   4 -14   2        445.53        480.42        55.41 o
   5 -14   2         18.72         54.05        30.37 o
 -10 -13   2          0.36         16.07        26.19 o
  -9 -13   2        674.21        642.06        61.04 o
  -8 -13   2         31.94         58.44        30.89 o
  -7 -13   2          3.43         -1.04        15.34 o
  -6 -13   2         58.35         82.33        19.51 o
  -5 -13   2       1299.58       1305.41        54.47 o
  -4 -13   2       1500.47       1445.55        57.60 o
  -3 -13   2        540.38        582.48        36.00 o
  -2 -13   2       6091.93       6038.58       150.26 o
  -1 -13   2        124.16        142.75        21.91 o
   0 -13   2       1619.94       1768.93        64.70 o
   1 -13   2         20.15         24.94        20.35 o
   2 -13   2        174.54        184.91        33.39 o
   3 -13   2        778.63        797.44        61.88 o
   4 -13   2          6.50        -10.12        21.39 o
   5 -13   2         23.58         14.19        26.19 o
   6 -13   2        549.38        531.14        58.54 o
 -11 -12   2        224.65        310.23        48.73 o
 -10 -12   2        461.48        521.43        55.62 o
  -9 -12   2        116.38        139.62        23.69 o
  -8 -12   2       1089.04        998.31        47.90 o
  -7 -12   2       1292.63       1189.89        50.51 o
  -6 -12   2       2764.66       2626.36        80.24 o
  -5 -12   2        818.23        740.67        37.98 o
  -4 -12   2       1168.67       1134.80        47.37 o
  -3 -12   2        647.62        659.38        35.48 o
  -2 -12   2          2.24         12.10        12.63 o
  -1 -12   2        169.79        228.32        23.27 o
   0 -12   2       2973.48       3216.98        92.56 o
   1 -12   2       1497.78       1570.35        58.85 o
   2 -12   2       1319.91       1310.63        74.71 o
   3 -12   2       1536.83       1448.68        80.87 o
   4 -12   2        794.79        746.51        60.00 o
   5 -12   2         13.84         15.34        23.48 o
   6 -12   2        740.48        677.54        60.94 o
   7 -12   2        484.03        562.96        59.48 o
 -12 -11   2       1075.29        945.82        76.59 o
 -11 -11   2        232.38        247.72        29.95 o
 -10 -11   2         15.54         22.23        17.22 o
  -9 -11   2        750.42        711.24        40.80 o
  -8 -11   2       1049.27        998.62        45.60 o
  -7 -11   2        447.35        514.44        32.04 o
  -6 -11   2        231.54        260.77        23.69 o
  -5 -11   2       2323.79       2187.79        68.66 o
  -4 -11   2        626.22        599.69        32.45 o
  -3 -11   2       1120.75       1140.85        45.29 o
  -2 -11   2       8141.44       8371.94       190.12 o
  -1 -11   2        177.63        156.52        18.99 o
   0 -11   2        395.61        416.88        27.65 o
   1 -11   2        970.90        904.29        40.80 o
   2 -11   2       6528.89       6841.13       162.99 o
   3 -11   2        361.15        328.28        38.09 o
   4 -11   2       4454.23       4324.96       164.56 o
   5 -11   2        876.32        790.34        59.37 o
   6 -11   2         66.70         52.17        17.32 o
   7 -11   2        362.05        385.67        32.45 o
   8 -11   2        563.00        689.12        43.93 o
   9 -11   2          2.41          1.15        34.02 o
 -12 -10   2        714.43        706.24        45.60 o
 -11 -10   2       1769.92       1810.15        70.12 o
 -10 -10   2       1083.22       1040.36        49.25 o
  -9 -10   2        202.14        194.40        23.90 o
  -8 -10   2        200.96        225.19        23.06 o
  -7 -10   2         20.92         16.70        11.90 o
  -6 -10   2        390.29        364.39        25.36 o
  -5 -10   2          6.48         26.40        11.48 o
  -4 -10   2        202.73        208.91        19.72 o
  -3 -10   2        147.94        125.22        16.07 o
  -2 -10   2       6490.83       6635.04       153.71 o
  -1 -10   2       1327.69       1273.69        45.91 o
   0 -10   2      13468.18      13562.68       288.21 o
   1 -10   2        459.27        436.39        27.24 o
   2 -10   2       4928.52       4777.84       119.17 o
   3 -10   2       2314.86       2254.46        54.89 o
   4 -10   2        217.80        210.99        20.77 o
   5 -10   2        300.84        309.40        25.67 o
   6 -10   2        539.81        454.34        31.20 o
   7 -10   2       2644.93       2777.88        86.40 o
   8 -10   2        150.75        173.22        25.67 o
   9 -10   2        404.90        421.15        36.31 o
 -13  -9   2          2.05        -14.82        28.49 o
 -12  -9   2        305.96        356.14        49.04 o
 -11  -9   2       1211.66       1295.91        79.83 o
 -10  -9   2        107.72         78.99        25.88 o
  -9  -9   2       3288.15       3436.95       136.07 o
  -8  -9   2       2507.38       2430.19       103.83 o
  -7  -9   2        325.95        271.52        22.75 o
  -6  -9   2       5446.27       5233.84       126.99 o
  -5  -9   2        178.65        194.82        18.57 o
  -4  -9   2        414.06        353.43        22.96 o
  -3  -9   2         10.37          5.22         8.77 o
  -2  -9   2        654.45        687.66        31.41 o
  -1  -9   2          1.42          3.76         8.97 o
   0  -9   2       2282.11       2137.07        61.77 o
   1  -9   2       1229.52       1210.35        34.12 o
   2  -9   2       6801.10       7319.89       101.95 o
   3  -9   2         68.00         69.71        10.96 o
   4  -9   2       4685.97       4570.50        92.35 o
   5  -9   2       2902.76       2942.75        82.44 o
   6  -9   2         12.95         31.93        14.09 o
   7  -9   2        184.81        177.81        22.64 o
   8  -9   2        348.97        334.65        30.05 o
   9  -9   2        320.11        341.22        31.83 o
  10  -9   2         56.39         68.56        22.02 o
 -14  -8   2          0.30          0.31        29.11 o
 -13  -8   2        624.59        692.36        66.26 o
 -12  -8   2         82.08         33.70        30.37 o
 -11  -8   2        481.12        483.03        50.19 o
 -10  -8   2        663.72        657.82        54.26 o
  -9  -8   2        145.16        128.45        28.80 o
  -8  -8   2        110.29        123.24        24.73 o
  -7  -8   2       5387.33       5504.00       184.18 o
  -6  -8   2       8251.98       7830.78       244.80 o
  -5  -8   2        176.12        148.59        15.86 o
  -4  -8   2      18367.60      17893.59       367.41 o
  -3  -8   2        766.90        735.14        21.18 o
  -2  -8   2       1470.36       1338.17        27.97 o
  -1  -8   2       2201.68       2214.08        40.70 o
   0  -8   2       3036.27       3084.15        46.64 o
   1  -8   2       1090.75       1099.74        22.54 o
   2  -8   2         83.28         74.71         8.14 o
   3  -8   2        383.28        362.30        13.67 o
   4  -8   2       7103.63       6852.40       126.58 o
   5  -8   2       2187.14       2089.38        51.76 o
   6  -8   2       6429.14       6349.13       149.64 o
   7  -8   2       5228.15       4914.33       124.70 o
   8  -8   2        147.05        178.44        23.06 o
   9  -8   2       1821.64       1806.28        67.83 o
  10  -8   2        139.06        103.72        23.27 o
  11  -8   2         39.23         54.99        21.91 o
 -14  -7   2          6.52         16.80        32.45 o
 -13  -7   2        288.82        438.37        54.37 o
 -12  -7   2         27.44         71.06        30.68 o
 -11  -7   2        743.77        758.83        58.85 o
 -10  -7   2         23.99         54.99        23.69 o
  -9  -7   2       1633.41       1538.73        77.64 o
  -8  -7   2        425.93        384.63        36.73 o
  -7  -7   2          0.60         32.77        14.92 o
  -6  -7   2        929.20        922.97        50.82 o
  -5  -7   2       2825.58       2876.18        67.41 o
  -4  -7   2       3469.26       3461.05        57.29 o
  -3  -7   2        610.13        583.31        15.86 o
  -2  -7   2      13335.84      13975.59       200.14 o
  -1  -7   2        819.34        857.65        17.64 o
   0  -7   2       8207.56       8562.37       112.49 o
   1  -7   2        257.75        241.78         9.50 o
   2  -7   2       2674.63       2634.50        41.95 o
   3  -7   2        112.89        154.54         8.97 o
   4  -7   2       1168.15       1064.67        27.03 o
   5  -7   2        258.50        248.04        15.76 o
   6  -7   2        563.87        533.75        29.53 o
   7  -7   2         32.57         29.22        13.15 o
   8  -7   2       3258.43       3153.12        90.89 o
   9  -7   2       1599.66       1498.56        58.33 o
  10  -7   2        110.82        103.72        22.33 o
  11  -7   2       1096.88       1178.52        55.62 o
 -14  -6   2         22.14         34.23        32.24 o
 -13  -6   2        239.13        220.18        42.47 o
 -12  -6   2         69.73         88.91        29.53 o
 -11  -6   2        119.84        138.16        30.89 o
 -10  -6   2        416.73        362.72        39.44 o
  -9  -6   2       1173.49       1160.78        65.11 o
  -8  -6   2        214.76        200.56        27.24 o
  -7  -6   2       5752.46       5864.22       117.81 o
  -6  -6   2       9172.85       9409.58       160.80 o
  -5  -6   2       5470.45       5572.14        99.13 o
  -4  -6   2      10207.70      10260.97       171.13 o
  -3  -6   2        852.45        843.14        19.51 o
  -2  -6   2       1745.42       1938.39        34.75 o
  -1  -6   2        163.46        165.71         6.78 o
   0  -6   2      28347.12      30250.62       374.40 o
   1  -6   2       1964.11       1893.42        34.44 o
   2  -6   2       7619.64       7599.23       101.64 o
   3  -6   2       2119.59       2085.63        35.17 o
   4  -6   2       5568.00       5673.36        80.66 o
   5  -6   2         18.66          9.81         7.10 o
   6  -6   2       5248.85       5320.04       101.64 o
   7  -6   2       1271.15       1258.66        46.85 o
   8  -6   2       1702.25       1655.50        57.71 o
   9  -6   2         12.01         14.30        13.67 o
  10  -6   2       1136.24       1145.44        51.55 o
  11  -6   2       1228.96       1281.72        57.39 o
  12  -6   2        263.06        327.45        33.91 o
 -14  -5   2        329.21        284.35        46.54 o
 -13  -5   2        144.34        150.58        36.10 o
 -12  -5   2        170.65        173.95        35.27 o
 -11  -5   2         64.57         70.96        25.57 o
 -10  -5   2        126.31        119.06        26.50 o
  -9  -5   2          6.19         -6.26        13.77 o
  -8  -5   2        256.77        247.41        20.14 o
  -7  -5   2        419.43        420.01        16.59 o
  -6  -5   2       1354.09       1406.00        28.28 o
  -5  -5   2       4798.23       4740.69        72.52 o
  -4  -5   2      14667.95      14880.09       208.28 o
  -3  -5   2       1138.20       1057.47        24.94 o
  -2  -5   2      19294.91      19905.13       278.61 o
  -1  -5   2       1631.23       1702.14        26.19 o
   0  -5   2       2587.66       3219.07        45.50 o
   1  -5   2         15.89          6.37         3.23 o
   2  -5   2       2103.86       2100.97        35.58 o
   3  -5   2       2391.01       2323.65        37.04 o
   4  -5   2        430.63        410.09        12.94 o
   5  -5   2       1282.87       1187.91        27.76 o
   6  -5   2       2282.39       2185.80        49.67 o
   7  -5   2       1815.89       1699.01        43.30 o
   8  -5   2       2660.63       2532.24        74.61 o
   9  -5   2       1855.02       1768.72        61.36 o
  10  -5   2        574.89        483.66        32.77 o
  11  -5   2       1678.46       1726.56        65.74 o
  12  -5   2        380.45        386.41        34.33 o
 -14  -4   2        159.56        197.22        42.47 o
 -13  -4   2        645.41        769.37        64.38 o
 -12  -4   2          4.36         -6.68        20.87 o
 -11  -4   2       3952.02       4356.27       164.25 o
 -10  -4   2       2357.61       2460.45       105.39 o
  -9  -4   2       1001.97       1085.54        39.65 o
  -8  -4   2        537.39        469.36        20.45 o
  -7  -4   2       1451.61       1504.30        31.41 o
  -6  -4   2       1380.76       1407.25        28.38 o
  -5  -4   2       4207.54       4488.69        77.22 o
  -4  -4   2        325.40        271.10         9.08 o
  -3  -4   2       2057.63       2093.25        34.44 o
  -2  -4   2       6747.23       6646.63        95.48 o
  -1  -4   2       5892.71       6192.19        80.45 o
   0  -4   2      25096.27      26164.94       361.36 o
   1  -4   2        350.22        345.60         9.39 o
   2  -4   2      20199.77      21703.69       270.26 o
   3  -4   2       3482.91       3822.94        54.47 o
   4  -4   2          8.59         10.43         3.86 o
   5  -4   2       1463.76       1438.98        27.24 o
   6  -4   2        285.63        253.57        14.09 o
   7  -4   2       4257.71       4316.93       104.87 o
   8  -4   2         29.36         31.93        11.37 o
   9  -4   2         39.82         52.49        13.98 o
  10  -4   2       3071.26       2836.94        84.52 o
  11  -4   2       1189.35       1124.78        50.30 o
  12  -4   2        850.75        837.30        45.91 o
  13  -4   2       1475.25       1455.15        63.97 o
 -14  -3   2        405.32        334.02        48.73 o
 -13  -3   2        274.11        288.84        44.04 o
 -12  -3   2       1108.88       1212.22        75.13 o
 -11  -3   2       1041.57        976.29        34.96 o
 -10  -3   2         97.78        101.53        15.86 o
  -9  -3   2       2493.84       2494.36        68.45 o
  -8  -3   2       2729.76       2684.38        69.71 o
  -7  -3   2        148.90        121.25         8.03 o
  -6  -3   2       4141.68       3901.72        63.13 o
  -5  -3   2       1245.40       1180.08        23.90 o
  -4  -3   2       5038.73       4946.05        74.09 o
  -3  -3   2       3993.16       4291.57        73.88 o
  -2  -3   2       2596.59       2749.60        48.84 o
  -1  -3   2         88.54         74.61         4.80 o
   0  -3   2       3854.66       4124.51        54.68 o
   1  -3   2      10171.49      11508.57       144.73 o
   2  -3   2      19773.47      20424.79       253.88 o
   3  -3   2       1644.66       1439.50        24.21 o
   4  -3   2      16021.93      16302.68       206.30 o
   5  -3   2       5795.93       5518.61        76.70 o
   6  -3   2        659.77        630.37        22.23 o
   7  -3   2        512.06        481.99        25.25 o
   8  -3   2         10.37         14.30         9.50 o
   9  -3   2         13.32         19.62        11.58 o
  10  -3   2         35.05         42.26        14.92 o
  11  -3   2          7.17         26.09        14.82 o
  12  -3   2        458.40        420.11        32.87 o
  13  -3   2        469.15        481.15        37.36 o
 -14  -2   2        114.82        108.84        36.31 o
 -13  -2   2       2285.57       2533.81        82.54 o
 -12  -2   2        109.71        140.25        21.39 o
 -11  -2   2       1603.05       1561.17        54.78 o
 -10  -2   2       1235.34       1143.77        43.10 o
  -9  -2   2         51.07         44.56        12.00 o
  -8  -2   2        150.15        148.18        14.82 o
  -7  -2   2       2358.58       2179.44        41.32 o
  -6  -2   2       6915.97       7171.82       107.58 o
  -5  -2   2       1564.43       1315.95        25.88 o
  -4  -2   2      25805.96      27292.85       336.00 o
  -3  -2   2      10868.43      11440.53       160.49 o
  -2  -2   2        857.61        664.08        14.40 o
  -1  -2   2        718.31        689.02        13.46 o
   0  -2   2      11588.33      12836.00       177.71 o
   1  -2   2       9809.78      11126.34       139.31 o
   2  -2   2         61.57         70.23         4.49 o
   3  -2   2        383.80        408.53        10.96 o
   4  -2   2       7308.42       7455.96        97.98 o
   5  -2   2       3369.16       3502.48        57.71 o
   6  -2   2      15002.56      15480.93       221.95 o
   7  -2   2       3354.25       3105.95        78.16 o
   8  -2   2       1407.32       1309.17        44.35 o
   9  -2   2       2110.29       2080.72        62.92 o
  10  -2   2       1076.19       1018.24        42.89 o
  11  -2   2         43.86         41.43        14.82 o
  12  -2   2        176.77        159.03        23.06 o
  13  -2   2          2.90         -0.94        16.07 o
  14  -2   2        159.79        183.24        27.86 o
 -14  -1   2         19.00         -4.49        18.16 o
 -13  -1   2        139.56        151.52        24.00 o
 -12  -1   2        388.27        369.71        29.22 o
 -11  -1   2       1243.28       1223.18        48.42 o
 -10  -1   2        525.63        538.86        30.26 o
  -9  -1   2      10224.52      10063.75       215.38 o
  -8  -1   2      12739.63      13007.96       268.49 o
  -7  -1   2       1126.48       1101.93        26.19 o
  -6  -1   2       3428.25       3410.76        57.39 o
  -5  -1   2       1079.45       1040.78        22.33 o
  -4  -1   2       7552.28       7345.87       106.64 o
  -3  -1   2       1292.15       1455.98        25.36 o
  -1  -1   2         15.38         29.32         2.82 o
   0  -1   2       5047.25       4936.24        71.27 o
   1  -1   2        794.30        865.58        15.55 o
   2  -1   2      44207.41      45237.68       556.70 o
   3  -1   2        156.07        132.63         6.16 o
   4  -1   2      25271.92      26123.61       360.53 o
   5  -1   2       7675.22       8148.32       119.79 o
   6  -1   2         21.42         27.97         5.74 o
   7  -1   2         40.55         43.83         8.03 o
   8  -1   2       3732.72       3504.57        86.92 o
   9  -1   2       6475.27       6395.15       145.78 o
  10  -1   2       1000.77        941.33        32.66 o
  11  -1   2        708.16        746.83        37.57 o
  12  -1   2          1.26         14.82        13.67 o
  13  -1   2        254.13        317.74        30.26 o
  14  -1   2         35.24         60.94        21.60 o
 -14   0   2         97.27         87.97        24.00 o
 -13   0   2          7.15         23.79        17.95 o
 -12   0   2        124.34        161.53        22.54 o
 -11   0   2         18.35          8.66        12.73 o
 -10   0   2         38.37         45.50        13.46 o
  -9   0   2       5330.43       5426.78       180.94 o
  -8   0   2       2678.04       2742.51        72.21 o
  -7   0   2      13578.67      13797.16       230.51 o
  -6   0   2       8609.16       8555.17       127.31 o
  -5   0   2       4579.51       4545.56        71.06 o
  -4   0   2       2487.79       2132.27        36.31 o
  -3   0   2        516.94        495.45        12.10 o
  -2   0   2       4943.86       5126.15        73.98 o
  -1   0   2        206.70        158.82         4.70 o
   0   0   2       4381.08       4802.15        61.46 o
   1   0   2         53.68         79.83         3.34 o
   2   0   2       1693.56       1351.11        22.44 o
   3   0   2        310.34        313.99         9.08 o
   4   0   2      26258.28      26496.66       364.60 o
   5   0   2         79.60        108.11         6.68 o
   6   0   2      21982.71      22404.19       313.05 o
   7   0   2       4566.04       4528.13        73.46 o
   8   0   2         34.42         24.84         9.29 o
   9   0   2        202.21        219.97        18.47 o
  10   0   2       4685.32       4629.77       113.22 o
  11   0   2        713.97        691.10        35.48 o
  12   0   2        612.58        558.69        34.64 o
  13   0   2       1658.67       1666.67        63.65 o
  14   0   2         38.66         50.51        20.77 o
 -14   1   2         54.33         96.94        35.69 o
 -13   1   2        820.96        819.66        45.60 o
 -12   1   2         55.59         58.75        17.95 o
 -11   1   2        873.56        862.65        41.01 o
 -10   1   2        123.34        124.49        17.32 o
  -9   1   2       2061.33       1961.24        60.11 o
  -8   1   2        828.40        783.87        32.77 o
  -7   1   2         24.98         35.06         9.60 o
  -6   1   2         96.35         99.86         7.93 o
  -5   1   2       7346.36       7155.96       106.85 o
  -4   1   2      18999.08      19382.55       269.95 o
  -3   1   2       6344.84       6220.05        81.60 o
  -2   1   2      40006.38      40718.41       500.35 o
  -1   1   2        178.48        161.12         4.90 o
   0   1   2      23340.16      23458.64       373.88 o
   1   1   2         88.08         82.64         3.44 o
   2   1   2        212.84        165.50         5.32 o
   3   1   2       2618.83       2839.34        43.41 o
   4   1   2        377.89        326.61         9.70 o
   5   1   2       1096.07       1073.75        21.81 o
   6   1   2       2325.81       2002.25        36.42 o
   7   1   2        666.82        568.70        17.11 o
   8   1   2       6854.08       6609.17       128.87 o
   9   1   2       5347.46       5124.17       118.85 o
  10   1   2       1053.86       1028.88        39.76 o
  11   1   2       2148.78       2074.04        65.53 o
  12   1   2        197.40        214.23        23.06 o
  13   1   2         72.16        114.68        21.70 o
  14   1   2         52.99         94.85        22.75 o
  15   1   2        350.01        408.32        50.71 o
 -13   2   2        833.60        881.96        48.21 o
 -12   2   2         22.99         35.06        17.32 o
 -11   2   2       1016.09        962.00        44.35 o
 -10   2   2        193.00        180.00        20.04 o
  -9   2   2       2272.27       2123.30        64.38 o
  -8   2   2         14.45         23.17        10.23 o
  -7   2   2       5879.85       5528.94       125.53 o
  -6   2   2        677.73        625.68        18.68 o
  -5   2   2        105.22        105.18         6.89 o
  -4   2   2       2110.31       2279.72        35.48 o
  -3   2   2      10000.78       9928.93       129.71 o
  -2   2   2      16269.84      16647.66       207.03 o
  -1   2   2       9299.65       9785.35       122.61 o
   0   2   2      78822.56      75976.86      1131.77 o
   1   2   2         81.71         80.77         3.44 o
   2   2   2      30114.47      31743.23       391.41 o
   3   2   2        158.27        184.39         6.47 o
   4   2   2       8072.12       8288.35       117.29 o
   5   2   2         13.39          5.11         3.55 o
   6   2   2       2763.32       2738.75        64.17 o
   7   2   2        901.69        884.46        21.39 o
   8   2   2       2457.66       2366.95        44.35 o
   9   2   2          3.26         12.83         8.87 o
  10   2   2       4685.00       4597.73       110.71 o
  11   2   2       2554.28       2537.56        73.77 o
  12   2   2        618.88        595.10        34.23 o
  13   2   2       1759.41       1846.46        66.26 o
  14   2   2        237.22        265.99        29.74 o
  15   2   2         51.00         66.78        33.60 o
 -13   3   2        852.66        824.46        47.48 o
 -12   3   2        961.68        916.81        46.44 o
 -11   3   2        555.76        489.40        32.97 o
 -10   3   2        523.75        500.25        31.20 o
  -9   3   2       1233.85       1116.95        43.83 o
  -8   3   2       5633.80       5367.51       126.47 o
  -7   3   2       1304.39       1187.91        40.90 o
  -6   3   2       6322.98       6019.07        95.38 o
  -5   3   2       5225.97       5073.88        72.00 o
  -4   3   2       8686.53       8840.26       116.14 o
  -3   3   2       6768.44       7056.30        92.98 o
  -2   3   2       7890.06       7978.23       102.68 o
  -1   3   2        380.44        361.05         8.87 o
   0   3   2        478.47        535.10        10.12 o
   1   3   2       1075.70       1150.24        18.89 o
   2   3   2      21892.14      23452.59       323.38 o
   3   3   2       7729.30       8536.91       107.27 o
   4   3   2      21377.58      21448.98       294.37 o
   5   3   2      11229.61      11714.55       164.77 o
   6   3   2      10815.44      11378.24       162.05 o
   7   3   2        452.33        375.87        13.36 o
   8   3   2       2724.65       2706.92        48.52 o
   9   3   2       1145.31       1066.34        37.46 o
  10   3   2          4.40         -0.52         9.91 o
  11   3   2        225.43        205.05        20.35 o
  12   3   2        818.21        782.93        38.82 o
  13   3   2        774.24        909.61        44.45 o
  14   3   2         88.50        154.65        35.17 o
  15   3   2       1654.15       1944.03       107.79 o
 -13   4   2       1714.14       1741.69        70.23 o
 -12   4   2        253.52        216.42        27.34 o
 -11   4   2        644.57        594.58        36.84 o
 -10   4   2       1094.77       1025.65        44.97 o
  -9   4   2        225.50        216.00        21.50 o
  -8   4   2         58.95         74.61        13.98 o
  -7   4   2       1987.21       1900.20        46.96 o
  -6   4   2         17.00         48.00         8.66 o
  -5   4   2        181.69        162.16         8.77 o
  -4   4   2         10.41         17.22         4.59 o
  -3   4   2       5551.28       5327.13        72.84 o
  -2   4   2       6137.25       6019.49        79.83 o
  -1   4   2       4132.63       4185.66        56.14 o
   0   4   2      51363.96      52383.09       642.69 o
   1   4   2         22.45         19.62         3.34 o
   2   4   2        239.11        164.87         7.72 o
   3   4   2       4514.19       4739.65        61.36 o
   4   4   2      18726.88      19852.12       272.35 o
   5   4   2       1381.16       1367.60        24.42 o
   6   4   2      13715.80      14057.19       197.64 o
   7   4   2       1120.15       1062.90        23.17 o
   8   4   2        144.89        131.48         9.18 o
   9   4   2        555.00        571.00        21.81 o
  10   4   2        874.84        822.58        34.54 o
  11   4   2        211.94        224.25        20.66 o
  12   4   2        144.66        150.37        20.24 o
  13   4   2        679.74        732.11        58.12 o
  14   4   2        108.67        107.90        36.21 o
  15   4   2         38.66         54.99        31.41 o
 -12   5   2        223.15        238.54        29.11 o
 -11   5   2       4043.52       3880.33       110.40 o
 -10   5   2       1100.85       1025.54        46.23 o
  -9   5   2       3441.38       3279.49        92.04 o
  -8   5   2       1602.33       1499.92        52.38 o
  -7   5   2       1091.20       1022.20        32.87 o
  -6   5   2         19.40         17.11         7.51 o
  -5   5   2        888.31        890.72        21.08 o
  -4   5   2        205.87        199.72         9.39 o
  -3   5   2         37.97         27.55         4.70 o
  -2   5   2       2617.51       2585.56        38.71 o
  -1   5   2       2100.60       2127.26        31.93 o
   0   5   2      27302.46      28018.60       368.56 o
   1   5   2       2050.00       2099.71        29.32 o
   2   5   2      78702.45      85235.24      1348.61 o
   3   5   2       2222.33       2493.53        45.70 o
   4   5   2      15076.66      15726.89       195.65 o
   5   5   2       1826.94       1774.04        29.64 o
   6   5   2         25.99         39.76         4.80 o
   7   5   2       1125.84       1106.94        23.58 o
   8   5   2       1151.00       1105.37        25.25 o
   9   5   2        787.49        834.17        23.06 o
  10   5   2        914.07        889.99        36.42 o
  11   5   2       2766.30       3031.55       121.98 o
  12   5   2        325.62        382.65        42.37 o
  13   5   2       1359.73       1560.23        86.92 o
  14   5   2        193.45        190.85        39.03 o
 -12   6   2        195.59        184.59        28.49 o
 -11   6   2        231.82        257.95        28.80 o
 -10   6   2        881.41        848.05        43.51 o
  -9   6   2        641.64        644.67        36.00 o
  -8   6   2         28.96         32.87        10.85 o
  -7   6   2       4732.37       4466.67        91.41 o
  -6   6   2       6928.64       6534.56       130.85 o
  -5   6   2         45.49         47.37         9.29 o
  -4   6   2       8018.53       8229.71       111.65 o
  -3   6   2        461.40        449.33        13.46 o
  -2   6   2         99.86        134.19         8.03 o
  -1   6   2       2036.13       2122.36        32.66 o
   0   6   2        172.10        169.57         6.99 o
   1   6   2          3.37          6.78         2.19 o
   2   6   2        724.54        706.13        20.04 o
   3   6   2       1569.76       1604.68        32.24 o
   4   6   2       8859.48       8666.83       144.11 o
   5   6   2        826.33        757.47        14.19 o
   6   6   2       6582.15       6680.54        88.38 o
   7   6   2      10488.95      10925.15       156.42 o
   8   6   2        641.00        617.43        38.71 o
   9   6   2        698.39        733.57        45.91 o
  10   6   2        730.67        666.37        47.27 o
  11   6   2        567.65        565.36        46.33 o
  12   6   2         26.97         44.35        21.50 o
  13   6   2         60.92         80.24        31.10 o
 -11   7   2       1709.76       1753.07        69.18 o
 -10   7   2          0.61        -12.10        14.09 o
  -9   7   2       1942.69       1913.76        66.68 o
  -8   7   2        398.85        410.51        23.79 o
  -7   7   2        135.82        154.12        15.65 o
  -6   7   2          5.46          6.89         8.45 o
  -5   7   2       4015.34       3976.75        81.29 o
  -4   7   2       4523.95       4547.12        67.72 o
  -3   7   2        842.00        820.50        19.30 o
  -2   7   2      11720.71      11958.94       154.85 o
  -1   7   2       1414.11       1334.42        23.79 o
   0   7   2       3437.77       3552.57        50.09 o
   1   7   2       2782.73       2917.60        41.01 o
   2   7   2       2446.41       2323.75        45.50 o
   3   7   2        366.07        366.89        12.31 o
   4   7   2         15.58         32.77         7.72 o
   5   7   2         52.94         61.88         5.63 o
   6   7   2      11399.95      11415.38       238.96 o
   7   7   2        785.06        731.91        30.05 o
   8   7   2       8108.34       8196.73       250.12 o
   9   7   2       3464.37       2962.37       111.34 o
  10   7   2        500.74        490.75        40.70 o
  11   7   2       1385.48       1568.79        79.10 o
  12   7   2         92.32        125.43        30.05 o
 -11   8   2        361.10        396.74        36.10 o
 -10   8   2         10.88         35.17        17.95 o
  -9   8   2        513.45        591.35        37.46 o
  -8   8   2         90.33        100.49        15.76 o
  -7   8   2       1768.84       1660.09        48.10 o
  -6   8   2       3677.01       3601.20        79.10 o
  -5   8   2        790.05        767.49        28.90 o
  -4   8   2       3160.05       2794.99        61.88 o
  -3   8   2        367.89        329.33        15.03 o
  -2   8   2       1982.29       2037.11        34.85 o
  -1   8   2       1081.65       1023.87        20.56 o
   0   8   2       7806.46       8108.66       106.44 o
   1   8   2       1587.87       1606.04        25.46 o
   2   8   2       6068.83       5994.13       104.87 o
   3   8   2         21.63         35.48         8.87 o
   4   8   2       3524.24       3640.12        86.82 o
   5   8   2        165.73        148.18        13.88 o
   6   8   2       1450.32       1400.89        44.45 o
   7   8   2       1702.92       1665.73        51.13 o
   8   8   2        790.65        728.77        32.56 o
   9   8   2        255.86        236.66        21.08 o
  10   8   2       1093.80        989.75        42.57 o
  11   8   2       1791.97       1810.56        63.76 o
  12   8   2        434.44        423.55        48.52 o
  13   8   2       1160.82       1064.57        75.34 o
  14   8   2         60.76         29.53        29.32 o
 -10   9   2         78.55        108.52        23.90 o
  -9   9   2         19.54         31.72        18.37 o
  -8   9   2          3.91         14.19        15.76 o
  -7   9   2        824.97        863.18        35.06 o
  -6   9   2          7.32          5.84        10.64 o
  -5   9   2       9355.62       9348.02       170.51 o
  -4   9   2       6352.21       6165.89       117.81 o
  -3   9   2       2705.31       2781.32        62.09 o
  -2   9   2       7349.37       7247.78       149.32 o
  -1   9   2       1228.39       1211.18        32.97 o
   0   9   2       4051.75       4304.93        81.81 o
   1   9   2       1614.42       1664.89        49.77 o
   2   9   2       6837.13       7133.00       156.32 o
   3   9   2       1213.63       1195.22        39.86 o
   4   9   2       1631.52       1682.32        51.55 o
   5   9   2        363.06        315.03        20.14 o
   6   9   2       2185.24       2187.37        62.19 o
   7   9   2         42.70         66.99        12.83 o
   8   9   2       2686.87       2650.47        74.51 o
   9   9   2        679.99        684.95        34.44 o
  10   9   2        693.68        682.13        53.43 o
  11   9   2          6.38          5.84        20.14 o
  12   9   2       1387.98       1478.42        86.71 o
  13   9   2       1038.73       1058.00        77.74 o
  14   9   2        332.49        318.37        48.94 o
  -9  10   2         86.18        108.31        23.79 o
  -8  10   2         45.41         51.03        18.89 o
  -7  10   2        724.92        724.08        33.60 o
  -6  10   2        148.02        146.92        17.74 o
  -5  10   2        144.32        163.93        17.01 o
  -4  10   2        127.54        110.92        14.09 o
  -3  10   2       2574.74       2575.96        60.21 o
  -2  10   2       5197.52       5235.30       101.32 o
  -1  10   2       1370.37       1375.64        36.94 o
   0  10   2      11088.97      11585.79       247.31 o
   1  10   2         52.70         84.00        13.36 o
   2  10   2       3534.78       3521.47        89.01 o
   3  10   2       1080.32       1098.59        39.86 o
   4  10   2         18.25         13.36         9.81 o
   5  10   2        775.14        770.93        35.06 o
   6  10   2         33.89         25.67        10.96 o
   7  10   2        978.56        956.15        38.82 o
   8  10   2        367.06        387.66        40.17 o
   9  10   2        105.42         91.83        25.67 o
  10  10   2       1858.59       1961.76        98.30 o
  11  10   2       1330.27       1307.81        80.04 o
  12  10   2        113.43        121.57        32.56 o
  13  10   2       1052.05       1212.85        84.00 o
  -9  11   2        853.15        815.38        48.63 o
  -8  11   2        625.42        632.15        41.43 o
  -7  11   2        286.61        283.31        28.38 o
  -6  11   2          2.12          2.61        12.31 o
  -5  11   2        473.13        485.95        26.92 o
  -4  11   2          1.28         -3.65        10.75 o
  -3  11   2        173.43        196.07        17.11 o
  -2  11   2        169.34        192.21        20.66 o
  -1  11   2       2081.60       2124.55        65.53 o
   0  11   2        802.29        794.10        35.69 o
   1  11   2       1279.84       1312.50        46.64 o
   2  11   2      11449.72      11653.93       250.02 o
   3  11   2          5.46         12.10        10.75 o
   4  11   2       3262.45       3357.54        88.59 o
   5  11   2        419.29        452.98        27.34 o
   6  11   2          4.88         -3.23        14.82 o
   7  11   2         43.03         53.53        21.18 o
   8  11   2        118.66        123.65        28.90 o
   9  11   2         53.09         17.53        21.29 o
  10  11   2        299.98        370.02        44.24 o
  11  11   2         50.16         99.34        31.93 o
  12  11   2       1480.87       1436.47        91.62 o
  13  11   2        155.01        176.98        41.22 o
  -8  12   2         93.63         96.21        25.67 o
  -7  12   2        902.88        981.51        50.19 o
  -6  12   2       1755.53       1852.51        67.41 o
  -5  12   2        749.49        883.00        46.96 o
  -4  12   2        944.16       1022.00        58.23 o
  -3  12   2       1219.03       1170.48        50.09 o
  -2  12   2       1707.51       1731.99        61.25 o
  -1  12   2       2219.84       2309.25        72.11 o
   0  12   2       1933.68       1980.44        64.38 o
   1  12   2        107.54        120.42        17.53 o
   2  12   2        122.66        100.38        16.59 o
   3  12   2        205.72        197.85        20.04 o
   4  12   2       3134.49       2932.00       122.40 o
   5  12   2        690.15        644.77        52.49 o
   6  12   2       1949.96       1743.68        89.95 o
   7  12   2       1980.37       1976.37        97.57 o
   8  12   2       1053.00       1105.58        70.23 o
   9  12   2         19.57         71.90        27.03 o
  10  12   2        255.87        261.81        40.80 o
  11  12   2         26.08          3.55        26.40 o
  12  12   2        196.82        178.54        41.84 o
  -7  13   2         79.40         65.22        33.39 o
  -6  13   2         86.49         92.87        32.97 o
  -5  13   2       1031.34       1077.82        72.00 o
  -4  13   2       1337.80       1410.91        59.69 o
  -3  13   2         46.57         62.82        20.45 o
  -2  13   2       1695.72       1658.21        61.67 o
  -1  13   2       1127.68       1261.27        52.07 o
   0  13   2        648.66        685.26        36.42 o
   1  13   2       1367.39       1425.51        58.75 o
   2  13   2       1909.47       1897.38        95.69 o
   3  13   2         22.52         35.17        23.58 o
   4  13   2        816.27        820.92        60.52 o
   5  13   2       2389.70       2189.25       104.98 o
   6  13   2       1122.72       1139.91        73.46 o
   7  13   2          0.79         31.41        25.15 o
   8  13   2       2115.04       1916.89       101.74 o
   9  13   2       1071.82       1042.66        72.84 o
  10  13   2        167.30        175.31        38.40 o
  11  13   2         41.67         21.29        27.55 o
  -6  14   2       1317.87       1310.31        84.94 o
  -5  14   2        153.02        181.88        38.92 o
  -4  14   2        232.97        209.74        37.46 o
  -3  14   2         66.39         78.37        21.91 o
  -2  14   2        651.29        667.42        41.22 o
  -1  14   2         46.63         43.83        27.24 o
   0  14   2        898.28        943.11        69.71 o
   1  14   2         22.62          6.37        21.70 o
   2  14   2        965.17        965.96        69.18 o
   3  14   2        292.48        291.86        42.78 o
   4  14   2       5490.84       5037.14       191.69 o
   5  14   2          0.72          5.53        24.31 o
   6  14   2       3933.47       3615.91       153.50 o
   7  14   2        490.46        546.16        56.77 o
   8  14   2          9.94         18.26        27.97 o
   9  14   2         18.26        -17.01        23.79 o
  10  14   2        492.97        573.09        61.15 o
  -2  15   2        957.81       1210.14        89.64 o
  -1  15   2         72.84         69.71        33.29 o
   0  15   2         39.20        102.89        33.50 o
   1  15   2         29.34         62.30        29.11 o
   2  15   2         53.73         59.06        30.37 o
   3  15   2          3.04         -6.16        26.82 o
   4  15   2        211.04        254.93        43.62 o
   5  15   2        230.67        248.46        43.41 o
   6  15   2       1410.69       1538.32        93.91 o
   7  15   2         15.19         29.43        27.97 o
   8  15   2       1347.11       1270.45        87.24 o
   9  15   2        525.59        537.61        60.94 o
  -1  16   2        309.22        372.21        56.04 o
   0  16   2       3064.03       3231.28       150.47 o
   1  16   2          9.52         26.50        28.07 o
   2  16   2        522.46        529.15        58.33 o
   3  16   2         39.94         20.87        29.01 o
   4  16   2          4.03         16.17        30.37 o
   5  16   2        156.00        165.18        40.70 o
   6  16   2         16.53         43.72        32.04 o
   7  16   2         18.30         53.53        32.77 o
   1  17   2        438.97        561.40        70.12 o
   2  17   2       1352.26       1523.39        98.40 o
   3  17   2        134.85        172.49        42.57 o
   4  17   2        407.79        374.40        54.37 o
  -5 -16   3          2.19         23.37        45.70 o
  -4 -16   3        898.57        933.40        81.60 o
  -2 -16   3       1442.07       1463.50        90.26 o
  -1 -16   3         46.43         57.08        29.43 o
   0 -16   3         59.42         72.94        32.66 o
   1 -16   3        247.12        380.35        49.67 o
  -7 -15   3        123.04        140.77        41.84 o
  -6 -15   3        924.10        886.66        74.09 o
  -5 -15   3        278.36        331.41        32.97 o
  -4 -15   3       1341.67       1312.30        59.27 o
  -3 -15   3        437.10        442.65        36.21 o
  -2 -15   3        668.06        647.70        58.12 o
  -1 -15   3        136.03        174.05        37.46 o
   0 -15   3       1828.76       1839.68       101.43 o
   1 -15   3          5.54          8.97        24.42 o
   2 -15   3        835.72        759.87        67.31 o
   3 -15   3        154.60        143.38        39.97 o
  -9 -14   3       1070.09       1155.15        82.02 o
  -8 -14   3       1820.89       1664.06        98.51 o
  -7 -14   3         81.07        118.54        24.21 o
  -6 -14   3       1255.43       1399.84        60.31 o
  -5 -14   3         23.63         19.20        17.43 o
  -4 -14   3         27.47         31.10        17.11 o
  -3 -14   3         29.86          8.77        16.17 o
  -2 -14   3        216.01        276.11        29.43 o
  -1 -14   3        388.01        414.48        47.58 o
   0 -14   3        530.50        561.29        54.89 o
   1 -14   3        111.33        108.00        32.66 o
   2 -14   3       2107.65       1997.24       105.39 o
   3 -14   3        199.75        154.85        38.61 o
   4 -14   3       2386.65       2676.04       131.06 o
   5 -14   3       3018.57       2934.09       140.45 o
 -10 -13   3        200.05        271.31        45.60 o
  -9 -13   3        786.10        830.72        47.37 o
  -8 -13   3         97.00         90.26        21.50 o
  -7 -13   3       1723.52       1741.69        66.26 o
  -6 -13   3        947.51        977.65        48.21 o
  -5 -13   3        142.67        174.26        24.63 o
  -4 -13   3       2197.44       2313.53        77.11 o
  -3 -13   3         65.92         56.24        17.43 o
  -2 -13   3          1.65         12.83        14.92 o
  -1 -13   3        228.36        250.33        26.40 o
   0 -13   3         27.33         47.90        24.31 o
   1 -13   3        116.29        112.91        29.64 o
   2 -13   3        502.14        468.95        49.88 o
   3 -13   3        190.13        238.75        40.49 o
   4 -13   3       2503.42       2658.19       127.20 o
   5 -13   3        302.80        337.57        48.21 o
   6 -13   3       2492.34       2678.12       131.79 o
 -11 -12   3        561.88        577.78        61.04 o
 -10 -12   3        251.66        259.41        30.37 o
  -9 -12   3       1490.70       1447.43        60.52 o
  -8 -12   3        995.39        927.98        46.85 o
  -7 -12   3        246.50        218.72        25.88 o
  -6 -12   3        365.36        320.56        27.97 o
  -5 -12   3        474.78        497.43        32.87 o
  -4 -12   3       3923.57       3898.80       107.06 o
  -3 -12   3        190.92        239.38        24.21 o
  -2 -12   3       6155.76       5906.37       145.78 o
  -1 -12   3        545.45        518.51        33.29 o
   0 -12   3       1444.65       1522.66        57.08 o
   1 -12   3        189.04        196.28        32.66 o
   2 -12   3       1121.05       1102.24        69.08 o
   3 -12   3        117.48        140.14        31.30 o
   4 -12   3        952.42        793.16        62.30 o
   5 -12   3         72.21         51.76        28.80 o
   6 -12   3        119.18         83.58        31.93 o
   7 -12   3        265.20        285.92        46.54 o
 -12 -11   3          2.05         49.04        31.10 o
 -11 -11   3        216.18        255.55        30.89 o
 -10 -11   3        149.27        193.25        27.34 o
  -9 -11   3        374.19        463.52        34.85 o
  -8 -11   3        195.05        241.46        25.15 o
  -7 -11   3       1563.28       1467.57        56.14 o
  -6 -11   3        686.36        692.57        36.63 o
  -5 -11   3         55.70         63.24        15.65 o
  -4 -11   3       1830.77       1744.61        59.37 o
  -3 -11   3        814.12        781.58        37.88 o
  -2 -11   3        426.43        373.05        26.82 o
  -1 -11   3        328.03        349.99        26.19 o
   0 -11   3       3577.02       3591.91       105.39 o
   1 -11   3        478.47        459.55        30.05 o
   2 -11   3       1921.41       1839.05        89.95 o
   3 -11   3        242.14        273.19        36.31 o
   4 -11   3        893.31        875.28        62.30 o
   5 -11   3         33.96         32.35        22.33 o
   6 -11   3        440.84        425.12        48.94 o
   7 -11   3        165.92        214.44        27.34 o
   8 -11   3        220.44        248.14        30.89 o
   9 -11   3        120.48         90.16        39.44 o
 -13 -10   3        880.74       1079.60        82.44 o
 -12 -10   3         78.61        123.13        26.82 o
 -11 -10   3         56.39         56.35        22.23 o
 -10 -10   3         41.67         20.24        18.78 o
  -9 -10   3        179.91        209.95        24.84 o
  -8 -10   3        695.25        707.49        38.30 o
  -7 -10   3        177.86        183.55        21.60 o
  -6 -10   3       1216.52       1163.91        46.54 o
  -5 -10   3        363.71        410.09        27.13 o
  -4 -10   3       2644.76       2591.20        74.92 o
  -3 -10   3       3220.08       3172.22        86.09 o
  -2 -10   3       5669.36       5942.17       141.29 o
  -1 -10   3         50.27         46.44        12.94 o
   0 -10   3       1941.55       1824.65        58.44 o
   1 -10   3         68.88         58.44        13.77 o
   2 -10   3       1179.78       1186.35        46.54 o
   3 -10   3       2800.01       2605.08       111.65 o
   4 -10   3       2679.38       2665.50        77.22 o
   5 -10   3       2116.17       2080.41        67.83 o
   6 -10   3       1544.77       1586.73        59.17 o
   7 -10   3        128.83        129.18        22.54 o
   8 -10   3        616.37        603.76        40.38 o
   9 -10   3        296.96        355.83        34.75 o
 -13  -9   3        934.77       1066.03        82.33 o
 -12  -9   3         61.20         55.20        32.66 o
 -11  -9   3       1401.20       1518.07        88.49 o
 -10  -9   3       1578.10       1569.31        86.61 o
  -9  -9   3          1.31         14.19        18.99 o
  -8  -9   3        439.19        397.05        40.80 o
  -7  -9   3        164.53        161.95        19.72 o
  -6  -9   3        136.92        132.94        17.53 o
  -5  -9   3        224.38        190.44        18.89 o
  -4  -9   3        522.19        509.12        27.86 o
  -3  -9   3       2826.72       2769.95       107.48 o
  -2  -9   3       2289.88       2224.62        64.70 o
  -1  -9   3       2167.05       2282.95        66.16 o
   0  -9   3      12596.63      13366.82       282.68 o
   1  -9   3       1055.58        986.41        38.92 o
   2  -9   3       2682.72       2746.99        60.11 o
   3  -9   3       1113.23       1128.64        34.12 o
   4  -9   3        923.89        911.28        38.71 o
   5  -9   3        154.89        170.40        19.83 o
   6  -9   3        592.59        514.44        32.04 o
   7  -9   3        460.13        479.07        32.45 o
   8  -9   3         33.25         56.04        18.78 o
   9  -9   3        216.27        241.99        29.01 o
  10  -9   3        781.51        794.51        48.10 o
 -13  -8   3         23.02         18.89        34.12 o
 -12  -8   3        309.89        315.55        47.90 o
 -11  -8   3       1146.84       1312.50        81.18 o
 -10  -8   3        368.23        428.98        45.60 o
  -9  -8   3       3730.13       3827.32       148.59 o
  -8  -8   3       5177.39       5054.57       177.60 o
  -7  -8   3        906.89        912.22        54.89 o
  -6  -8   3       2704.68       2643.17       104.98 o
  -5  -8   3       1611.24       1472.16        70.12 o
  -4  -8   3         39.24         55.62        11.79 o
  -3  -8   3       3735.54       3641.47        61.46 o
  -2  -8   3        599.62        595.52        17.64 o
  -1  -8   3        184.97        177.92        10.12 o
   0  -8   3       2028.38       2049.73        39.86 o
   1  -8   3        865.42        883.63        20.24 o
   2  -8   3      16833.00      17615.08       226.02 o
   3  -8   3        784.86        811.84        23.37 o
   4  -8   3       7962.99       8239.21       181.57 o
   5  -8   3       3383.57       3439.45        90.78 o
   6  -8   3        681.75        620.56        33.60 o
   7  -8   3          6.45         11.90        13.04 o
   8  -8   3          3.38          6.57        13.46 o
   9  -8   3        602.06        626.41        39.34 o
  10  -8   3         45.01         27.13        19.41 o
  11  -8   3        263.70        284.46        31.93 o
 -13  -7   3        832.81        904.71        76.17 o
 -12  -7   3         62.77         90.37        32.97 o
 -11  -7   3       1256.48       1345.79        81.71 o
 -10  -7   3       1127.24       1097.13        69.81 o
  -9  -7   3        164.83        161.74        29.64 o
  -8  -7   3          3.26         -1.46        15.55 o
  -7  -7   3       2878.56       2320.10        96.84 o
  -6  -7   3       2989.38       2887.97       109.67 o
  -5  -7   3          0.14         10.43         5.95 o
  -4  -7   3       5131.67       5072.62        92.24 o
  -3  -7   3         44.66         44.87         6.26 o
  -2  -7   3       3939.53       3931.36        64.49 o
  -1  -7   3        884.45        897.51        18.16 o
   0  -7   3       8287.97       8594.51       113.74 o
   1  -7   3        678.39        695.38        18.78 o
   2  -7   3       2292.53       2475.58        41.53 o
   3  -7   3       1078.38       1103.18        23.79 o
   4  -7   3       2721.41       2820.14        60.42 o
   5  -7   3          1.05         15.44         9.50 o
   6  -7   3       5058.03       4812.06       118.44 o
   7  -7   3       3323.20       3234.41        72.84 o
   8  -7   3          3.91         17.22        13.25 o
   9  -7   3        956.39        919.11        45.60 o
  10  -7   3         95.66        113.43        23.27 o
  11  -7   3         23.53         42.99        19.72 o
 -14  -6   3         40.52         32.87        32.45 o
 -13  -6   3        382.62        465.92        55.31 o
 -12  -6   3          2.00         24.31        25.98 o
 -11  -6   3       2554.54       2719.34       121.57 o
 -10  -6   3          8.15         -1.04        18.26 o
  -9  -6   3       3349.54       2731.34       114.26 o
  -8  -6   3       1930.92       1902.08        86.61 o
  -7  -6   3        317.72        346.33        17.64 o
  -6  -6   3        454.35        456.32        18.68 o
  -5  -6   3       2843.65       2850.30        57.71 o
  -4  -6   3       1739.98       1716.34        38.50 o
  -3  -6   3        366.78        334.54        13.88 o
  -2  -6   3      11670.24      11838.63       151.31 o
  -1  -6   3       1377.05       1512.23        25.46 o
   0  -6   3      15913.66      16723.84       236.56 o
   1  -6   3       1992.22       2090.43        33.91 o
   2  -6   3      16351.25      16984.29       215.90 o
   3  -6   3        585.64        598.13        15.86 o
   4  -6   3       2344.56       2523.27        41.95 o
   5  -6   3        479.88        415.00        18.57 o
   6  -6   3       1133.42       1055.91        40.28 o
   7  -6   3        172.21        162.68        18.57 o
   8  -6   3       4453.00       4292.40       111.55 o
   9  -6   3       2176.93       2148.13        71.58 o
  10  -6   3        324.63        270.99        28.17 o
  11  -6   3       1366.61       1452.85        61.25 o
  12  -6   3        115.28        168.32        27.55 o
 -14  -5   3        146.78        154.23        40.59 o
 -13  -5   3          8.37         -4.59        24.31 o
 -12  -5   3         61.28         96.84        30.78 o
 -11  -5   3          4.95          1.15        19.30 o
 -10  -5   3        147.09        141.71        28.38 o
  -9  -5   3        643.76        651.87        49.36 o
  -8  -5   3          0.44         10.64        14.82 o
  -7  -5   3       7135.03       7436.65       133.05 o
  -6  -5   3       8771.64       9029.54       133.46 o
  -5  -5   3       3051.43       3041.47        58.23 o
  -4  -5   3      16194.10      16539.45       232.18 o
  -3  -5   3        196.76        184.49         7.83 o
  -2  -5   3        812.29        919.63        18.78 o
  -1  -5   3        143.42        150.68         6.26 o
   0  -5   3       9291.35       9748.82       140.35 o
   1  -5   3       5097.59       5557.74        75.24 o
   2  -5   3       8989.41       9550.25       126.16 o
   3  -5   3        163.82        134.92         7.41 o
   4  -5   3       5863.33       5829.78        81.60 o
   5  -5   3        376.28        332.14        14.09 o
   6  -5   3       8477.44       8566.44       151.10 o
   7  -5   3       4487.73       4365.03       108.21 o
   8  -5   3        969.45        887.70        39.24 o
   9  -5   3       1349.58       1306.24        41.74 o
  10  -5   3        407.34        429.81        31.30 o
  11  -5   3       1028.67       1007.39        49.77 o
  12  -5   3        171.20        165.39        26.30 o
 -14  -4   3          9.39         -6.78        26.82 o
 -13  -4   3       1670.71       1903.85       105.08 o
 -12  -4   3        203.11        185.22        35.69 o
 -11  -4   3          1.20          5.53        18.05 o
 -10  -4   3          6.39          8.45        16.49 o
  -9  -4   3        731.04        690.58        31.83 o
  -8  -4   3        133.55        157.78        15.65 o
  -7  -4   3         46.64         33.18         6.99 o
  -6  -4   3         51.72         52.70         6.47 o
  -5  -4   3      16884.29      17417.03       245.22 o
  -4  -4   3      10710.65      10795.45       154.54 o
  -3  -4   3       8226.87       8391.76       139.31 o
  -2  -4   3      35912.74      39181.87       617.43 o
  -1  -4   3        237.90        273.71        10.02 o
   0  -4   3       5532.07       6183.21        81.29 o
   1  -4   3        505.30        560.15        12.63 o
   2  -4   3       3935.59       4446.63        61.36 o
   3  -4   3       3100.04       3349.50        48.94 o
   4  -4   3        548.16        488.35        13.46 o
   5  -4   3        196.37        214.96         9.60 o
   6  -4   3       1749.08       1759.22        41.11 o
   7  -4   3        182.20        152.45        16.49 o
   8  -4   3      13675.50      13911.63       292.60 o
   9  -4   3       3217.73       3123.07        87.55 o
  10  -4   3       1208.09       1234.56        50.82 o
  11  -4   3       1165.97       1146.28        50.82 o
  12  -4   3        897.53        966.06        49.36 o
  13  -4   3        157.61        207.65        29.22 o
 -14  -3   3        738.18        801.92        69.91 o
 -13  -3   3        916.97        958.97        71.79 o
 -12  -3   3        818.46        854.72        63.97 o
 -11  -3   3       1528.67       1563.88        56.45 o
 -10  -3   3       1409.59       1439.18        50.82 o
  -9  -3   3        947.21        950.62        37.88 o
  -8  -3   3        984.11        954.48        36.00 o
  -7  -3   3       2509.93       2373.84        44.77 o
  -6  -3   3       2371.00       2378.64        42.99 o
  -5  -3   3         18.30         33.70         5.01 o
  -4  -3   3        886.72        863.70        18.99 o
  -3  -3   3       3880.40       3922.80        60.31 o
  -2  -3   3      10508.77      10873.08       153.71 o
  -1  -3   3       6567.21       7223.26       104.04 o
   0  -3   3      55670.17      58199.93       713.75 o
   1  -3   3       2231.77       2454.92        35.48 o
   2  -3   3      16822.46      16817.12       210.47 o
   3  -3   3       3865.99       3787.56        53.22 o
   4  -3   3        939.82        940.08        18.78 o
   5  -3   3         39.97         27.34         4.90 o
   6  -3   3        531.82        485.95        19.72 o
   7  -3   3        172.10        145.46        15.13 o
   8  -3   3       1045.03        912.53        37.04 o
   9  -3   3        644.82        600.63        31.93 o
  10  -3   3       2085.69       1995.99        65.22 o
  11  -3   3       1992.39       1907.50        66.89 o
  12  -3   3        508.39        555.87        37.67 o
  13  -3   3       2522.74       2507.09        85.88 o
 -14  -2   3         19.05         30.05        30.37 o
 -13  -2   3          3.20         15.34        25.15 o
 -12  -2   3       1254.68       1301.76        53.11 o
 -11  -2   3       1313.20       1417.58        52.80 o
 -10  -2   3          5.32          2.71        10.33 o
  -9  -2   3       2327.65       2327.30        66.26 o
  -8  -2   3        964.39        943.11        35.48 o
  -7  -2   3       1101.02       1129.79        30.99 o
  -6  -2   3       1382.63       1339.95        28.38 o
  -5  -2   3       8757.72       9233.34       134.82 o
  -4  -2   3       3041.78       2751.17        45.39 o
  -3  -2   3       7191.80       7436.55       107.58 o
  -2  -2   3       6585.26       6770.91        97.98 o
  -1  -2   3        915.44        884.88        17.53 o
   0  -2   3      21722.04      23852.56       327.66 o
   1  -2   3      10645.20      12113.06       151.83 o
   2  -2   3      53712.38      56800.50       695.17 o
   3  -2   3       2956.58       3040.42        43.30 o
   4  -2   3      13679.38      14052.71       199.41 o
   5  -2   3       4170.73       4228.44        67.93 o
   6  -2   3         94.95         82.23         7.93 o
   7  -2   3        115.68         86.30        12.21 o
   8  -2   3       1051.69        963.25        37.36 o
   9  -2   3          1.15          6.68        10.33 o
  10  -2   3        107.50        110.82        17.43 o
  11  -2   3          7.17         -1.36        12.00 o
  12  -2   3       1620.07       1541.03        60.11 o
  13  -2   3        595.05        593.54        39.86 o
  14  -2   3        803.22        869.96        50.09 o
 -14  -1   3        192.95        191.06        40.90 o
 -13  -1   3       2166.34       2365.91        79.83 o
 -12  -1   3        339.28        354.06        29.84 o
 -11  -1   3       3864.72       3765.02       101.64 o
 -10  -1   3       2548.27       2410.47        71.17 o
  -9  -1   3          5.40          2.82         9.50 o
  -8  -1   3        197.46        203.69        17.32 o
  -7  -1   3       1043.13        899.80        27.24 o
  -6  -1   3       4129.48       3971.43        65.22 o
  -5  -1   3         11.61         11.27         3.97 o
  -4  -1   3       9938.14       9253.79       133.36 o
  -3  -1   3       1817.91       1511.50        24.42 o
  -2  -1   3      39118.82      41008.61       559.21 o
  -1  -1   3      15210.67      16772.46       231.86 o
   0  -1   3      25578.67      27930.00       381.92 o
   1  -1   3        593.68        711.35        14.40 o
   2  -1   3        257.95        262.44        11.48 o
   3  -1   3       6241.78       6803.88        99.44 o
   4  -1   3       4254.69       4345.41        66.99 o
   5  -1   3       2106.82       2020.83        36.84 o
   6  -1   3       8314.04       8825.23       131.17 o
   7  -1   3       9451.19       9562.04       164.98 o
   8  -1   3       4108.92       3645.96       133.98 o
   9  -1   3       1035.93       1053.30        40.38 o
  10  -1   3       1350.16       1350.80        48.94 o
  11  -1   3       1144.88       1131.77        46.75 o
  12  -1   3        391.49        398.51        30.68 o
  13  -1   3        472.26        485.64        35.69 o
  14  -1   3        145.62        162.58        25.98 o
 -14   0   3        191.82        238.44        42.47 o
 -13   0   3          4.06         -6.16        16.38 o
 -12   0   3        223.74        217.05        25.46 o
 -11   0   3       3392.35       3229.50        90.99 o
 -10   0   3        334.66        310.13        24.21 o
  -9   0   3       5236.63       5016.17       120.11 o
  -8   0   3       4897.11       4487.75       106.85 o
  -7   0   3        804.56        749.54        30.05 o
  -6   0   3       4350.01       4111.46        67.51 o
  -5   0   3       2579.21       2613.74        45.18 o
  -4   0   3       1807.55       1638.28        30.16 o
  -3   0   3       4570.06       4712.51        70.75 o
  -2   0   3      49045.70      51723.81       709.16 o
  -1   0   3        111.37        154.02         5.43 o
   0   0   3       2110.92       2763.06        37.67 o
   1   0   3        404.13        443.90        10.64 o
   2   0   3      16698.60      18320.38       252.32 o
   3   0   3        152.75        154.12         6.57 o
   4   0   3      25699.12      27589.51       379.73 o
   5   0   3       5774.51       5889.16        88.80 o
   6   0   3        993.88       1079.49        24.10 o
   7   0   3        240.47        266.30        12.31 o
   8   0   3      11836.72      11995.57       248.56 o
   9   0   3       2189.90       2162.53        62.19 o
  10   0   3       1279.26       1291.53        46.75 o
  11   0   3       2414.59       2363.61        71.69 o
  12   0   3         14.01         18.99        14.40 o
  13   0   3        170.59        160.28        23.69 o
  14   0   3        108.66        114.26        23.79 o
 -14   1   3         38.90         41.01        32.24 o
 -13   1   3        323.13        288.11        30.89 o
 -12   1   3         68.97         73.25        20.14 o
 -11   1   3         50.55         21.50        14.09 o
 -10   1   3        220.36        185.43        20.35 o
  -9   1   3       1211.82       1112.36        42.89 o
  -8   1   3        219.89        181.99        17.11 o
  -7   1   3       9201.42       8905.37       189.92 o
  -6   1   3      16350.39      16582.97       236.77 o
  -5   1   3       4372.70       4420.65        70.33 o
  -4   1   3      13714.21      13506.44       191.27 o
  -3   1   3         76.94         61.98         4.90 o
  -2   1   3        602.06        756.11        14.09 o
  -1   1   3      10815.85      12054.42       150.68 o
   0   1   3        308.19        348.63         9.50 o
   1   1   3        797.45        926.83        14.40 o
   2   1   3       1517.97       1477.27        21.29 o
   3   1   3         18.99         25.25         3.44 o
   4   1   3      31205.49      33199.75       454.55 o
   5   1   3       2761.20       2680.00        44.35 o
   6   1   3      12729.37      12279.50       175.93 o
   7   1   3       6327.74       6570.14       100.80 o
   8   1   3        230.39        231.03        13.98 o
   9   1   3        421.04        417.81        23.58 o
  10   1   3        475.78        458.93        26.50 o
  11   1   3       1943.73       1904.79        61.04 o
  12   1   3         25.33         16.59        14.19 o
  13   1   3        791.94        818.41        43.41 o
  14   1   3         81.78        111.97        23.37 o
  15   1   3        197.79        228.84        30.57 o
 -13   2   3        233.99        258.68        29.95 o
 -12   2   3         20.36         20.56        16.80 o
 -11   2   3        485.99        453.81        31.51 o
 -10   2   3         35.44         38.92        13.77 o
  -9   2   3       1046.96        989.33        40.70 o
  -8   2   3        904.21        900.64        36.31 o
  -7   2   3        843.86        712.08        31.20 o
  -6   2   3         46.59         62.30         8.77 o
  -5   2   3      12424.60      12213.87       158.61 o
  -4   2   3      15047.45      14858.70       188.98 o
  -3   2   3       4579.65       4463.54        61.36 o
  -2   2   3      25379.94      25217.24       311.59 o
  -1   2   3       1402.49       1566.59        23.37 o
   0   2   3       4916.72       4706.25        60.94 o
   1   2   3        569.92        673.05        12.94 o
   2   2   3       1720.62       1766.32        28.49 o
   3   2   3       2654.05       2968.94        40.17 o
   4   2   3        369.00        405.08        11.06 o
   5   2   3       1683.17       1792.30        31.30 o
   6   2   3       4474.43       4305.87        67.31 o
   7   2   3          5.40         15.34         5.22 o
   8   2   3      10863.05      11304.25       166.02 o
   9   2   3       3784.97       3310.69        82.64 o
  10   2   3        629.64        587.28        29.95 o
  11   2   3       2227.79       2449.08        71.79 o
  12   2   3        608.16        641.54        35.90 o
  13   2   3         24.84         33.70        16.38 o
  14   2   3        213.00        270.58        28.90 o
  15   2   3        207.69        263.69        31.72 o
 -13   3   3        753.21        801.30        46.64 o
 -12   3   3        101.42         74.61        20.66 o
 -11   3   3        649.90        660.84        37.36 o
 -10   3   3        248.49        224.77        32.45 o
  -9   3   3       2549.72       2541.32        74.19 o
  -8   3   3        963.62        881.23        36.52 o
  -7   3   3      10011.80       9812.58       209.53 o
  -6   3   3       2783.21       2725.39        58.12 o
  -5   3   3       3205.20       3138.82        48.73 o
  -4   3   3         74.10         84.42         6.26 o
  -3   3   3       3615.12       3637.61        51.86 o
  -2   3   3      24800.80      25955.61       321.19 o
  -1   3   3       3907.86       4099.36        54.78 o
   0   3   3      41933.38      42451.76       522.37 o
   1   3   3       6026.50       6867.33       113.74 o
   2   3   3       3022.10       2681.15        40.59 o
   3   3   3       2471.15       2835.06        38.19 o
   4   3   3       8602.43       8740.71       123.03 o
   5   3   3       3534.85       3792.57        57.91 o
   6   3   3       8349.84       8565.61       124.28 o
   7   3   3         38.53         45.70         6.26 o
   8   3   3         59.95         52.38         7.30 o
   9   3   3        689.11        720.01        30.05 o
  10   3   3       5919.83       6071.66       138.16 o
  11   3   3       3167.00       3134.75        84.21 o
  12   3   3        903.02        868.81        40.49 o
  13   3   3       2398.21       2627.20        81.08 o
  14   3   3        169.15        190.54        37.88 o
  15   3   3        153.81        210.16        45.39 o
 -12   4   3        442.46        468.32        36.31 o
 -11   4   3        119.18        113.64        20.77 o
 -10   4   3          7.83         12.63        13.04 o
  -9   4   3        505.91        418.34        27.97 o
  -8   4   3         59.35         74.71        14.50 o
  -7   4   3        482.78        398.82        19.83 o
  -6   4   3       1170.22       1009.16        30.37 o
  -5   4   3       5690.46       5405.81        77.22 o
  -4   4   3       1242.31       1129.68        22.64 o
  -3   4   3       2025.54       2007.37        32.45 o
  -2   4   3      13000.37      14052.71       177.71 o
  -1   4   3        105.82        123.55         5.63 o
   0   4   3        229.38        196.39         6.16 o
   1   4   3        149.01        147.97         4.49 o
   2   4   3       1207.82       1121.86        23.06 o
   3   4   3         25.85         20.97         2.30 o
   4   4   3      15876.67      16513.99       205.15 o
   5   4   3        451.44        431.69        11.37 o
   6   4   3       6082.50       6030.55        89.32 o
   7   4   3       1333.32       1316.26        26.82 o
   8   4   3        857.45        811.52        21.08 o
   9   4   3        383.71        381.29        17.84 o
  10   4   3         90.98         75.13        13.36 o
  11   4   3       1131.05       1120.29        42.78 o
  12   4   3        305.20        308.35        25.15 o
  13   4   3        283.06        286.23        37.98 o
  14   4   3        265.82        225.92        37.77 o
 -12   5   3          4.45         13.15        17.22 o
 -11   5   3       1818.87       1827.47        68.04 o
 -10   5   3        475.55        445.26        31.83 o
  -9   5   3         28.02         19.72        12.31 o
  -8   5   3        283.82        289.57        23.27 o
  -7   5   3        258.97        239.06        16.59 o
  -6   5   3       2637.46       2499.69        56.56 o
  -5   5   3        128.68        122.82         9.70 o
  -4   5   3       1574.20       1393.79        26.71 o
  -3   5   3       8727.47       8737.37       115.62 o
  -2   5   3       7706.53       7388.13        97.67 o
  -1   5   3       9440.76       9725.14       124.70 o
   0   5   3      32440.03      33777.42       415.21 o
   1   5   3         94.31         86.19         3.65 o
   2   5   3      14171.20      16148.67       260.35 o
   3   5   3         16.41         36.42         4.70 o
   4   5   3       4460.67       4586.56        63.55 o
   5   5   3       2202.04       2218.05        32.56 o
   6   5   3       9213.49       9022.66       129.18 o
   7   5   3       1016.08       1102.24        23.69 o
   8   5   3       2530.52       2573.25        45.70 o
   9   5   3        105.43        113.01         9.81 o
  10   5   3       2606.37       2624.90        69.91 o
  11   5   3        972.65       1045.37        42.68 o
  12   5   3        754.52        765.82        54.47 o
  13   5   3        847.10        913.47        66.47 o
 -12   6   3        211.86        258.89        30.89 o
 -11   6   3        778.28        770.31        45.18 o
 -10   6   3         12.87         32.04        16.49 o
  -9   6   3       2623.02       2497.18        78.05 o
  -8   6   3       2597.48       2490.50        61.98 o
  -7   6   3        557.33        557.33        25.04 o
  -6   6   3        731.15        699.24        27.76 o
  -5   6   3         78.64         87.65        10.85 o
  -4   6   3         11.40          9.91         5.11 o
  -3   6   3       1332.54       1408.19        26.50 o
  -2   6   3        415.12        450.68        14.30 o
  -1   6   3        550.69        561.82        13.04 o
   0   6   3       4978.89       4962.54        66.47 o
   1   6   3       2301.68       2299.44        44.45 o
   2   6   3      29878.49      31460.03       501.50 o
   3   6   3        205.31        164.35         8.56 o
   4   6   3       7877.22       7806.99       130.65 o
   5   6   3       4524.22       4714.39        62.82 o
   6   6   3          7.94          6.89         3.55 o
   7   6   3        149.49        146.51         7.62 o
   8   6   3        112.37        100.70        11.48 o
   9   6   3       1377.06       1441.48        65.74 o
  10   6   3        106.87        141.08        24.42 o
  11   6   3         42.22         36.63        21.08 o
  12   6   3       1237.38       1223.60        70.96 o
 -11   7   3        210.19        232.07        29.11 o
 -10   7   3        541.96        541.57        37.36 o
  -9   7   3       1020.84       1049.54        47.58 o
  -8   7   3         47.10         58.12        13.46 o
  -7   7   3       4409.94       4254.94        90.05 o
  -6   7   3       2396.58       2324.48        56.56 o
  -5   7   3       3296.97       3209.57        85.78 o
  -4   7   3        635.42        593.64        17.43 o
  -3   7   3       3256.01       3243.80        50.51 o
  -2   7   3         13.07         14.61         5.22 o
  -1   7   3       2721.98       2796.35        42.16 o
   0   7   3       1435.90       1391.50        23.48 o
   1   7   3          0.07         10.43         2.71 o
   2   7   3        142.79        120.00         8.03 o
   3   7   3       1802.13       1821.10        37.15 o
   4   7   3      22317.12      23889.29       383.38 o
   5   7   3         53.63         59.90         9.50 o
   6   7   3      21136.27      21406.51       430.23 o
   7   7   3       2335.84       2126.53        58.44 o
   8   7   3       2984.30       2846.33        75.13 o
   9   7   3        136.27        148.38        16.70 o
  10   7   3         12.08         20.77        16.80 o
  11   7   3         34.24         58.96        22.33 o
  14   7   3        112.37        106.33        36.00 o
 -11   8   3       1424.12       1506.49        65.22 o
 -10   8   3        321.70        340.60        32.45 o
  -9   8   3       2844.70       2896.00        89.84 o
  -8   8   3       2050.46       1950.50        55.41 o
  -7   8   3         46.13         52.38        12.52 o
  -6   8   3          7.75         12.83         9.60 o
  -5   8   3       1141.08       1045.79        34.23 o
  -4   8   3       3852.02       3822.83        78.99 o
  -3   8   3          5.45          9.18         5.32 o
  -2   8   3       2815.64       2918.23        46.02 o
  -1   8   3          0.27          8.03         4.07 o
   0   8   3      10202.21      10400.28       134.51 o
   1   8   3       2067.27       2057.97        31.20 o
   2   8   3      10949.94      11126.13       185.74 o
   3   8   3         11.77         16.07         7.62 o
   4   8   3       1311.18       1468.61        43.10 o
   5   8   3       1779.90       1896.13        52.49 o
   6   8   3       3794.95       3650.97        88.38 o
   7   8   3         13.45         17.64         9.29 o
   8   8   3       3500.61       3458.97        88.49 o
   9   8   3       5144.18       5146.92       124.28 o
  10   8   3        834.22        798.38        55.10 o
  11   8   3       1350.11       1405.27        78.26 o
  12   8   3          6.90         24.31        22.54 o
  13   8   3        430.67        459.66        50.92 o
  14   8   3          1.44        -18.89        25.67 o
 -10   9   3         40.03         55.20        21.60 o
  -9   9   3       1714.60       1728.75        66.99 o
  -8   9   3         58.48         81.60        16.17 o
  -7   9   3       4576.25       4546.39        98.82 o
  -6   9   3       1015.65       1001.44        36.21 o
  -5   9   3        138.77        146.51        15.55 o
  -4   9   3       1534.31       1460.68        41.43 o
  -3   9   3       2099.18       2004.44        49.15 o
  -2   9   3        171.65        169.98        13.25 o
  -1   9   3         93.52         96.63        10.33 o
   0   9   3       6167.74       6405.79       115.10 o
   1   9   3       1761.66       1728.96        39.65 o
   2   9   3       5050.52       5272.35       119.90 o
   3   9   3       1595.20       1671.88        49.04 o
   4   9   3       3250.94       3426.20        90.05 o
   5   9   3         23.19         30.68         9.39 o
   6   9   3        501.51        525.09        27.13 o
   7   9   3        436.28        434.93        24.63 o
   8   9   3        507.65        475.52        41.43 o
   9   9   3         41.81         61.46        22.23 o
  10   9   3       3423.54       3209.57       132.21 o
  11   9   3        414.83        467.90        47.48 o
  12   9   3        343.28        380.67        46.44 o
  13   9   3        691.21        584.15        57.91 o
  14   9   3        456.75        482.30        56.87 o
  -9  10   3          5.17         12.83        18.47 o
  -8  10   3         85.25         80.66        21.81 o
  -7  10   3        384.28        406.23        26.61 o
  -6  10   3        284.78        295.41        22.23 o
  -5  10   3       3481.46       3434.86        78.37 o
  -4  10   3       5710.73       5728.56       113.32 o
  -3  10   3       3801.97       3792.26        80.14 o
  -2  10   3       9025.43       9102.80       162.68 o
  -1  10   3       1329.06       1324.61        36.31 o
   0  10   3         88.06        115.41        14.61 o
   1  10   3        760.40        765.09        32.24 o
   2  10   3       2461.12       2477.35        67.31 o
   3  10   3       1045.27       1036.29        37.46 o
   4  10   3       1800.77       1897.90        56.04 o
   5  10   3        260.31        205.67        28.70 o
   6  10   3       3331.45       3316.64       128.14 o
   7  10   3        102.69        124.59        25.88 o
   8  10   3       7946.56       7543.19       253.36 o
   9  10   3       2703.58       2761.08       119.38 o
  10  10   3        525.72        445.99        46.02 o
  11  10   3        929.75        867.04        64.17 o
  12  10   3        230.18        193.15        38.92 o
  13  10   3        164.53        165.18        39.76 o
  14  10   3        243.50        304.18        50.71 o
  -9  11   3        151.52        164.25        27.97 o
  -8  11   3          3.23          9.29        16.70 o
  -7  11   3         83.95        107.69        19.20 o
  -6  11   3        402.50        400.70        26.19 o
  -5  11   3        224.13        212.35        20.14 o
  -4  11   3        104.19        120.84        15.55 o
  -3  11   3       3351.00       3408.78        75.76 o
  -2  11   3       2724.47       2689.71        78.57 o
  -1  11   3        477.34        451.83        27.76 o
   0  11   3       9364.63       9721.69       213.60 o
   1  11   3        272.08        273.71        21.18 o
   2  11   3        607.05        610.96        30.16 o
   3  11   3         18.14         25.98        11.48 o
   4  11   3         40.25         80.66        22.54 o
   5  11   3        149.26        164.66        28.38 o
   6  11   3        481.85        466.34        43.10 o
   7  11   3        405.81        409.36        40.17 o
   8  11   3       1620.03       1558.25        82.33 o
   9  11   3          1.57         -4.38        18.57 o
  10  11   3       1307.46       1249.37        78.26 o
  11  11   3        992.26       1055.70        73.57 o
  12  11   3         74.72         79.83        33.70 o
  13  11   3        518.38        635.38        63.76 o
  -8  12   3        317.76        393.40        37.15 o
  -7  12   3        700.95        817.05        46.02 o
  -6  12   3         28.02         43.83        16.38 o
  -5  12   3       1835.86       2026.25        58.12 o
  -4  12   3        850.50        890.31        44.87 o
  -3  12   3       1132.86       1241.34        51.86 o
  -2  12   3        438.51        421.47        29.53 o
  -1  12   3       1484.55       1488.02        54.16 o
   0  12   3       1305.45       1361.55        49.77 o
   1  12   3        702.46        682.13        34.12 o
   2  12   3      10431.12      10384.42       334.33 o
   3  12   3        317.75        331.93        38.30 o
   4  12   3       3793.55       3564.88       141.50 o
   5  12   3        733.85        675.56        53.22 o
   6  12   3        669.16        690.06        54.16 o
   7  12   3        313.11        257.95        37.15 o
   8  12   3         51.87         62.51        25.88 o
   9  12   3        126.09        117.50        30.68 o
  10  12   3         45.02         39.44        25.88 o
  11  12   3         55.82         84.21        31.62 o
  12  12   3        676.72        639.66        63.44 o
  -7  13   3        352.95        413.22        49.98 o
  -6  13   3        230.29        277.15        42.78 o
  -5  13   3         58.34         72.84        22.54 o
  -4  13   3        315.19        325.47        31.20 o
  -3  13   3       1435.24       1506.28        60.63 o
  -2  13   3       1221.03       1292.16        53.22 o
  -1  13   3        684.14        666.90        57.60 o
   0  13   3       1766.08       1731.15        92.35 o
   1  13   3        437.47        414.48        43.72 o
   2  13   3         68.10        114.68        29.64 o
   3  13   3       2117.70       2138.85       103.62 o
   4  13   3       3346.82       3190.58       134.71 o
   5  13   3        199.52        204.32        34.85 o
   6  13   3        926.85        865.47        63.55 o
   7  13   3        663.80        684.32        58.23 o
   8  13   3         27.07         -4.28        21.91 o
   9  13   3        142.17        118.65        34.33 o
  10  13   3        599.07        600.53        58.96 o
  11  13   3        359.98        365.95        49.88 o
  12  13   3         54.99         58.44        32.56 o
  -4  14   3       1137.14       1330.66        95.17 o
  -3  14   3        591.64        833.85        73.15 o
  -2  14   3       1660.09       1865.14       106.02 o
  -1  14   3        528.33        587.28        56.97 o
   0  14   3       1948.22       1952.90       103.41 o
   1  14   3       1455.52       1438.66        87.76 o
   2  14   3       2455.02       2405.77       115.93 o
   3  14   3          4.84         13.15        24.42 o
   4  14   3        538.79        651.97        58.44 o
   5  14   3         36.76         11.17        26.19 o
   6  14   3        314.08        320.14        44.04 o
   7  14   3        239.52        234.47        41.22 o
   8  14   3        905.81        851.59        68.97 o
   9  14   3        497.34        447.14        54.37 o
  10  14   3       1306.73       1187.08        84.42 o
  -3  15   3         18.95         17.64        37.57 o
  -2  15   3        114.57        103.10        39.76 o
  -1  15   3         53.46         99.13        36.00 o
   0  15   3         37.55         99.13        33.08 o
   1  15   3         99.04        129.08        34.54 o
   2  15   3        180.23        211.20        41.32 o
   3  15   3        180.49        160.49        37.57 o
   4  15   3       2968.14       3154.89       143.48 o
   5  15   3         83.45         83.48        33.50 o
   6  15   3       1435.37       1333.27        86.51 o
   7  15   3       1226.66       1078.76        77.95 o
   8  15   3          2.21         16.59        29.11 o
   9  15   3         62.18         84.84        38.09 o
  -2  16   3        718.58        816.95        82.44 o
  -1  16   3         36.67          8.03        32.45 o
   0  16   3         25.72         47.90        30.47 o
   1  16   3        192.27        179.17        40.07 o
   2  16   3        108.81        105.71        35.90 o
   3  16   3          2.45        -22.75        24.00 o
   4  16   3        306.34        420.74        52.91 o
   5  16   3        392.44        502.65        58.12 o
   6  16   3       1979.30       1973.56       112.38 o
   7  16   3          0.29        -27.55        27.55 o
   1  17   3        179.73        149.95        44.87 o
   2  17   3        144.51        132.52        40.07 o
   3  17   3         47.30         14.09        32.14 o
   4  17   3        329.08        346.44        53.64 o
  -3 -16   4         12.84         36.94        28.28 o
  -2 -16   4        289.13        313.26        47.06 o
  -1 -16   4         41.04         73.46        32.24 o
  -7 -15   4        273.43        361.15        55.41 o
  -6 -15   4        284.73        306.37        33.70 o
  -5 -15   4        662.42        634.76        43.51 o
  -4 -15   4        380.27        465.92        38.09 o
  -3 -15   4        751.26        802.13        65.95 o
  -2 -15   4       1131.61       1141.16        80.04 o
  -1 -15   4         23.83         32.56        29.22 o
   0 -15   4         54.61         68.04        32.87 o
   1 -15   4        403.76        354.47        48.94 o
   2 -15   4        842.19        917.44        74.09 o
  -8 -14   4        134.56         97.36        23.90 o
  -7 -14   4          3.26        -10.02        16.70 o
  -6 -14   4        273.22        331.52        32.56 o
  -5 -14   4        195.96        171.76        25.88 o
  -4 -14   4        683.69        746.41        43.51 o
  -3 -14   4          1.85         20.97        17.84 o
  -2 -14   4       1303.31       1381.06        84.00 o
  -1 -14   4        291.84        215.79        39.34 o
   0 -14   4       3648.29       3697.30       155.79 o
   1 -14   4         14.09         39.34        26.30 o
   2 -14   4       1837.81       1881.00       103.20 o
   3 -14   4        772.15        746.41        66.05 o
   4 -14   4         83.18         92.35        33.81 o
 -10 -13   4          0.75        -21.50        26.92 o
  -9 -13   4        639.61        612.43        42.99 o
  -8 -13   4        211.98        200.25        27.13 o
  -7 -13   4         57.19         81.71        21.29 o
  -6 -13   4       1022.51        970.03        48.42 o
  -5 -13   4          0.89        -14.19        14.19 o
  -4 -13   4         44.81         58.33        18.47 o
  -3 -13   4          8.96          5.84        13.88 o
  -2 -13   4         71.11         78.57        19.41 o
  -1 -13   4        280.96        272.87        39.34 o
   0 -13   4        533.85        618.16        54.99 o
   1 -13   4        120.35        108.73        31.72 o
   2 -13   4       2236.59       2206.78       110.40 o
   3 -13   4        121.78        178.96        37.98 o
   4 -13   4       1620.58       1659.47        97.04 o
   5 -13   4         30.94         42.16        31.93 o
   6 -13   4         18.54         16.49        26.82 o
 -11 -12   4        354.92        371.69        49.98 o
 -10 -12   4        162.81        130.33        26.40 o
  -9 -12   4          1.06         13.77        17.74 o
  -8 -12   4        121.68         88.07        21.18 o
  -7 -12   4       1192.76       1247.49        54.47 o
  -6 -12   4       4231.70       3803.22       107.17 o
  -5 -12   4       1823.31       1769.45        63.65 o
  -4 -12   4       2939.07       2819.93        85.98 o
  -3 -12   4        121.32        164.35        21.70 o
  -2 -12   4       1425.64       1406.94        54.89 o
  -1 -12   4        795.02        718.97        37.77 o
   0 -12   4        140.41        120.31        29.11 o
   1 -12   4        728.88        745.05        58.02 o
   2 -12   4          7.24         -3.44        18.57 o
   3 -12   4         12.19         17.32        21.08 o
   4 -12   4       1669.64       1669.38        94.75 o
   5 -12   4          9.92         12.21        25.46 o
   6 -12   4       3103.56       3160.42       145.05 o
   7 -12   4       3305.72       3638.55       161.85 o
 -12 -11   4          2.83        -22.54        25.46 o
 -11 -11   4        352.93        399.55        36.42 o
 -10 -11   4        446.76        461.12        37.36 o
  -9 -11   4       1403.21       1430.63        60.63 o
  -8 -11   4       1304.61       1262.63        54.37 o
  -7 -11   4          6.19          5.01        12.73 o
  -6 -11   4        402.40        386.51        29.01 o
  -5 -11   4       1113.57       1046.62        45.60 o
  -4 -11   4       1383.31       1303.95        50.71 o
  -3 -11   4        220.91        239.38        23.69 o
  -2 -11   4       2988.28       3048.67        87.55 o
  -1 -11   4        312.59        305.43        24.94 o
   0 -11   4       1030.83        988.19        43.83 o
   1 -11   4         13.25          5.63        16.90 o
   2 -11   4        910.40        881.12        61.15 o
   3 -11   4         27.33         45.50        22.12 o
   4 -11   4       1087.07        984.33        67.72 o
   5 -11   4        836.46        947.18        68.24 o
   6 -11   4         27.77         31.30        25.57 o
   7 -11   4         51.55         72.42        31.41 o
   8 -11   4       2552.53       2607.16        89.32 o
   9 -11   4        704.63        781.89        68.66 o
 -12 -10   4          5.86          2.09        30.47 o
 -11 -10   4        325.48        471.87        54.05 o
 -10 -10   4          9.52        -10.43        22.85 o
  -9 -10   4        845.94        899.07        45.81 o
  -8 -10   4        442.20        447.45        32.14 o
  -7 -10   4       3625.42       3384.04        96.42 o
  -6 -10   4       1378.38       1277.03        49.98 o
  -5 -10   4       1825.28       1691.08        58.23 o
  -4 -10   4       2816.42       2753.36        79.41 o
  -3 -10   4         21.77         28.59        12.21 o
  -2 -10   4        508.12        461.54        28.28 o
  -1 -10   4        148.96        176.66        19.51 o
   0 -10   4       4357.55       3986.03       128.98 o
   1 -10   4        717.85        785.65        50.30 o
   2 -10   4       3961.69       3842.55       147.24 o
   3 -10   4        153.51        128.98        27.86 o
   4 -10   4       3331.10       3171.28       131.79 o
   5 -10   4         14.24          8.45        13.46 o
   6 -10   4       2996.97       3005.78        89.84 o
   7 -10   4         27.81         36.94        17.01 o
   8 -10   4        108.21        105.91        23.90 o
   9 -10   4         47.71         74.19        23.17 o
 -13  -9   4        624.86        665.75        66.47 o
 -12  -9   4        986.61       1053.82        78.68 o
 -11  -9   4         15.98         25.15        26.61 o
 -10  -9   4          4.37          0.73        20.04 o
  -9  -9   4        139.88        133.88        30.99 o
  -8  -9   4         17.77         31.93        21.29 o
  -7  -9   4         60.16         69.08        23.17 o
  -6  -9   4        400.36        385.57        26.71 o
  -5  -9   4       5920.34       5095.37       183.86 o
  -4  -9   4       4454.83       4417.52       110.82 o
  -3  -9   4        274.30        255.97        20.97 o
  -2  -9   4      11595.35      11560.95       248.25 o
  -1  -9   4        827.98        767.49        34.23 o
   0  -9   4       1836.52       1851.05        57.50 o
   1  -9   4        165.18        184.70        18.37 o
   2  -9   4        307.04        314.51        22.85 o
   3  -9   4        171.36        194.51        18.37 o
   4  -9   4       1306.27       1210.56        45.60 o
   5  -9   4        230.87        255.03        18.26 o
   6  -9   4        967.35        927.56        43.41 o
   7  -9   4        276.20        355.62        29.53 o
   8  -9   4       2126.63       2218.57        76.49 o
   9  -9   4       1300.75       1444.71        62.40 o
  10  -9   4          6.45         14.50        19.10 o
 -13  -8   4       1408.66       1519.74        98.82 o
 -12  -8   4         26.85         38.61        30.78 o
 -11  -8   4       1529.67       1605.41        93.39 o
 -10  -8   4        949.09       1005.61        68.56 o
  -9  -8   4       1359.30       1289.44        74.82 o
  -8  -8   4        171.23        214.96        31.83 o
  -7  -8   4        329.75        225.60        31.41 o
  -6  -8   4          1.29         14.82        14.61 o
  -5  -8   4         13.39         11.90        13.88 o
  -4  -8   4       2043.96       1926.91        58.44 o
  -3  -8   4       1591.61       1483.85        32.24 o
  -2  -8   4       4185.18       4160.19        69.91 o
  -1  -8   4       4105.27       4228.75        70.96 o
   0  -8   4      12386.28      12815.65       209.22 o
   1  -8   4         11.71          6.16         5.22 o
   2  -8   4       5074.78       5306.37        77.11 o
   3  -8   4       1723.74       1666.98        51.76 o
   4  -8   4        142.52        120.73        15.65 o
   5  -8   4       1171.11       1117.16        43.62 o
   6  -8   4        554.00        537.71        31.62 o
   7  -8   4        769.43        753.82        31.62 o
   8  -8   4       1079.35       1058.73        48.73 o
   9  -8   4        478.79        558.58        37.88 o
  10  -8   4       2602.06       2515.44        86.40 o
  11  -8   4        507.75        565.47        42.26 o
 -13  -7   4        309.61        343.52        52.28 o
 -12  -7   4        573.14        684.01        63.86 o
 -11  -7   4        539.67        443.17        49.57 o
 -10  -7   4        312.65        278.82        39.76 o
  -9  -7   4       2327.02       2756.80       119.17 o
  -8  -7   4       4006.85       3949.51       148.80 o
  -7  -7   4        644.37        633.61        46.23 o
  -6  -7   4       4565.56       4538.77       158.19 o
  -5  -7   4       1734.31       1688.68        40.90 o
  -4  -7   4       1650.11       1564.19        37.98 o
  -3  -7   4       1354.73       1310.21        29.01 o
  -2  -7   4       4515.01       4796.20        77.53 o
  -1  -7   4        119.37        145.78         9.29 o
   0  -7   4         22.17         17.11         4.28 o
   1  -7   4       1228.35       1242.69        24.63 o
   2  -7   4       9369.33      10037.25       133.57 o
   3  -7   4       1324.03       1252.71        29.01 o
   4  -7   4      10572.97      10208.48       217.88 o
   5  -7   4       4817.77       4969.73       119.69 o
   6  -7   4        323.19        325.67        24.42 o
   7  -7   4        742.50        722.93        36.21 o
   8  -7   4         29.36         32.87        15.03 o
   9  -7   4         16.67         14.40        15.34 o
  10  -7   4         35.60         25.57        18.89 o
  11  -7   4         13.64         29.53        19.20 o
 -13  -6   4        932.16       1087.74        81.08 o
 -12  -6   4        346.65        271.73        44.24 o
 -11  -6   4        881.23        951.98        68.66 o
 -10  -6   4        772.19        775.63        58.96 o
  -9  -6   4        971.99       1003.63        63.76 o
  -8  -6   4        146.92        193.15        28.90 o
  -7  -6   4       4134.31       4077.86       101.43 o
  -6  -6   4       3675.00       3807.91        94.33 o
  -5  -6   4       1736.42       1682.53        40.38 o
  -4  -6   4       2174.85       2086.25        46.12 o
  -3  -6   4       2690.27       2654.43        54.57 o
  -2  -6   4       5726.77       5747.03        78.47 o
  -1  -6   4       2608.12       2665.18        45.29 o
   0  -6   4      12575.56      13074.22       167.90 o
   1  -6   4        107.81        108.21         6.99 o
   2  -6   4        619.31        609.92        15.86 o
   3  -6   4       1228.94       1139.91        23.58 o
   4  -6   4      12259.05      11931.60       203.06 o
   5  -6   4        187.99        214.23        24.73 o
   6  -6   4      10853.63      11235.38       240.21 o
   7  -6   4       2959.53       2941.81        82.64 o
   8  -6   4        646.71        536.46        31.93 o
   9  -6   4        372.09        355.20        28.70 o
  10  -6   4         69.06         84.52        20.66 o
  11  -6   4         35.17         51.03        19.62 o
  12  -6   4          8.61          8.03        17.11 o
 -13  -5   4         27.29         33.81        31.93 o
 -12  -5   4        190.68        140.25        35.48 o
 -11  -5   4       1697.35       1671.15        90.26 o
 -10  -5   4        189.74        219.55        34.12 o
  -9  -5   4       5491.58       5843.87       201.81 o
  -8  -5   4       3933.48       4093.93       149.32 o
  -7  -5   4        176.50        169.25        17.64 o
  -6  -5   4       1145.00       1092.95        31.10 o
  -5  -5   4        605.48        612.74        17.32 o
  -4  -5   4       4005.49       4171.46        66.26 o
  -3  -5   4        254.16        263.27        11.27 o
  -2  -5   4      14419.11      15522.15       251.90 o
  -1  -5   4       2507.24       2733.11        40.90 o
   0  -5   4      11001.47      11379.49       146.40 o
   1  -5   4       2978.45       3414.51        49.88 o
   2  -5   4      17502.61      18447.27       233.22 o
   3  -5   4         16.62         25.25         4.80 o
   4  -5   4       9764.73      10070.01       133.57 o
   5  -5   4       3813.77       3794.55        93.08 o
   6  -5   4       1033.34        985.58        37.67 o
   7  -5   4        315.99        306.89        22.64 o
   8  -5   4        932.89        981.09        41.95 o
   9  -5   4       3699.75       3554.97        98.30 o
  10  -5   4         42.79         36.42        15.65 o
  11  -5   4       1391.11       1513.48        61.77 o
  12  -5   4         49.04         43.93        20.66 o
 -14  -4   4          0.59         18.89        30.68 o
 -13  -4   4         61.22         97.15        35.37 o
 -12  -4   4         25.48         54.57        27.13 o
 -11  -4   4          2.77          0.42        19.30 o
 -10  -4   4        208.04        210.68        32.87 o
  -9  -4   4       2992.97       3045.74       122.30 o
  -8  -4   4         13.21         14.09         9.50 o
  -7  -4   4       8108.02       8587.31       150.37 o
  -6  -4   4       5154.98       5229.04        83.17 o
  -5  -4   4        805.16        792.32        20.14 o
  -4  -4   4      10861.86      11539.56       166.02 o
  -3  -4   4         73.16         84.21         6.16 o
  -2  -4   4        291.54        316.39        10.75 o
  -1  -4   4         58.42         66.37         5.43 o
   0  -4   4       4116.09       4241.59        58.64 o
   1  -4   4        408.62        465.50        11.90 o
   2  -4   4       7216.25       7393.66        97.88 o
   3  -4   4       1571.18       1589.03        27.44 o
   4  -4   4       9869.30      10175.72       133.57 o
   5  -4   4         46.48         41.95         6.05 o
   6  -4   4      10552.67      10128.76       291.13 o
   7  -4   4       1321.29       1258.35        44.35 o
   8  -4   4          3.45          4.28        10.12 o
   9  -4   4        365.12        366.58        26.82 o
  10  -4   4       1455.16       1431.57        55.20 o
  11  -4   4        487.37        482.09        33.70 o
  12  -4   4         86.34        115.51        23.79 o
  13  -4   4        785.19        789.71        47.48 o
 -14  -3   4        534.10        603.45        63.34 o
 -13  -3   4        864.90        856.81        70.02 o
 -12  -3   4         69.71         93.29        30.37 o
 -11  -3   4       1036.30       1117.79        70.44 o
 -10  -3   4         14.88         26.92        13.04 o
  -9  -3   4        820.44        677.02        32.24 o
  -8  -3   4          6.17          8.56         8.56 o
  -7  -3   4       1014.63        973.16        34.96 o
  -6  -3   4        408.57        378.68        14.09 o
  -5  -3   4       4390.62       4332.68        69.39 o
  -4  -3   4      15818.89      16327.52       230.30 o
  -3  -3   4       4849.14       4906.71        75.13 o
  -2  -3   4      26273.91      27337.82       377.12 o
  -1  -3   4          9.02         11.48         3.55 o
   0  -3   4       6261.44       6047.56        94.33 o
   1  -3   4         48.70         51.97         4.07 o
   2  -3   4       3194.02       3568.43        50.30 o
   3  -3   4       4861.57       5361.67        72.94 o
   4  -3   4       1373.35       1381.79        25.88 o
   5  -3   4       1991.76       1942.46        38.19 o
   6  -3   4      11880.09      11580.26       240.84 o
   7  -3   4       1694.96       1646.32        51.34 o
   8  -3   4       5312.01       5174.68       123.65 o
   9  -3   4       4372.79       3989.06       103.10 o
  10  -3   4       1112.55       1143.67        47.27 o
  11  -3   4       2427.90       2225.25        73.36 o
  12  -3   4         14.85         28.59        16.80 o
  13  -3   4          2.04         15.44        17.84 o
 -13  -2   4        946.56       1171.53        80.77 o
 -12  -2   4         75.59         81.29        20.77 o
 -11  -2   4        510.67        597.61        34.75 o
 -10  -2   4         60.15         63.86        12.63 o
  -9  -2   4         99.30        128.35        13.46 o
  -8  -2   4        120.57        127.72        12.52 o
  -7  -2   4       3508.30       3188.60        98.61 o
  -6  -2   4        708.03        636.32        18.57 o
  -5  -2   4       3317.52       3490.69        57.81 o
  -4  -2   4       1618.74       1381.69        27.44 o
  -3  -2   4      10397.29      11348.81       161.85 o
  -2  -2   4       3772.10       3676.74        64.80 o
  -1  -2   4        928.90        871.42        18.47 o
   0  -2   4      49899.21      52221.45       711.77 o
   1  -2   4       2400.85       2588.59        37.04 o
   2  -2   4       6208.32       6111.00        90.58 o
   3  -2   4        991.19       1094.31        19.10 o
   4  -2   4         17.82         19.62         4.38 o
   5  -2   4       1098.14       1191.15        26.40 o
   6  -2   4         43.13         49.04         6.99 o
   7  -2   4        486.77        387.76        22.44 o
   8  -2   4        142.25        142.75        16.28 o
   9  -2   4          3.25          1.25         9.91 o
  10  -2   4       2903.34       2766.82        80.04 o
  11  -2   4       1267.72       1219.95        50.09 o
  12  -2   4        652.95        591.24        37.46 o
  13  -2   4       1194.79       1336.19        58.44 o
  14  -2   4        135.15        144.73        26.61 o
 -13  -1   4        445.99        485.54        30.26 o
 -12  -1   4        194.50        219.03        26.50 o
 -11  -1   4        270.47        283.52        25.98 o
 -10  -1   4         61.16         71.79        15.65 o
  -9  -1   4       1579.84       1558.14        51.76 o
  -8  -1   4        752.92        715.73        31.20 o
  -7  -1   4       1088.77        974.52        36.73 o
  -6  -1   4       1158.38       1117.27        26.09 o
  -5  -1   4       7373.93       7179.12       108.00 o
  -4  -1   4       8133.64       7871.90       103.62 o
  -3  -1   4      17225.64      18261.63       254.93 o
  -2  -1   4      15009.84      15814.64       220.91 o
  -1  -1   4        526.90        531.55        13.36 o
   0  -1   4       8183.94       8953.47       127.72 o
   1  -1   4       5014.45       5761.12        84.21 o
   2  -1   4      50729.92      54219.01       740.46 o
   3  -1   4       1083.91       1050.38        21.39 o
   4  -1   4      12663.95      12704.10       180.73 o
   5  -1   4       1342.74       1179.35        26.30 o
   6  -1   4       2188.83       2076.65        39.55 o
   7  -1   4          4.09         11.90         8.03 o
   8  -1   4       5590.26       5281.01       163.52 o
   9  -1   4         14.08         18.68        10.64 o
  10  -1   4       1555.30       1495.01        52.49 o
  11  -1   4         37.90         34.75        14.92 o
  12  -1   4       1169.15       1147.22        41.01 o
  13  -1   4        937.15        977.86        48.84 o
  14  -1   4        649.10        610.34        41.74 o
 -14   0   4        182.80        154.65        37.36 o
 -13   0   4       1677.89       1770.91        68.97 o
 -12   0   4         25.12         23.79        17.53 o
 -11   0   4       1122.18       1131.67        48.42 o
 -10   0   4       1977.85       1933.17        62.82 o
  -9   0   4          3.17         11.79        11.06 o
  -8   0   4        580.71        504.42        26.19 o
  -7   0   4         89.67         59.69        10.96 o
  -6   0   4       1720.95       1649.76        34.23 o
  -5   0   4        433.36        413.12        14.09 o
  -4   0   4       3808.38       3650.03        58.64 o
  -3   0   4       5420.12       5498.58        82.54 o
  -2   0   4       3181.97       2815.13        45.08 o
  -1   0   4      10280.16      10999.24       138.89 o
   0   0   4      24589.02      27232.12       335.27 o
   1   0   4         14.82         21.18         2.61 o
   2   0   4       2063.64       2171.92        35.58 o
   3   0   4       3027.16       3160.63        43.93 o
   4   0   4       8433.19       9234.38       132.73 o
   5   0   4       2910.51       3191.42        52.59 o
   6   0   4       6247.86       6482.38        99.03 o
   7   0   4       4104.32       4102.70        68.35 o
   8   0   4       1258.04       1133.44        51.97 o
   9   0   4       1227.83       1054.24        39.24 o
  10   0   4       1652.91       1658.94        54.78 o
  11   0   4        626.53        674.83        34.75 o
  12   0   4        533.13        499.94        32.77 o
  13   0   4        901.92        932.46        46.75 o
  14   0   4        487.92        503.28        37.57 o
 -13   1   4        128.13        159.97        26.09 o
 -12   1   4        491.29        462.79        34.64 o
 -11   1   4       2984.37       2979.17        88.07 o
 -10   1   4        117.86        146.61        18.89 o
  -9   1   4       7176.54       7143.33       162.78 o
  -8   1   4       4235.14       4063.15       100.49 o
  -7   1   4       1349.08       1221.93        41.43 o
  -6   1   4        164.48        152.56        11.69 o
  -5   1   4       1470.57       1420.61        29.53 o
  -4   1   4       1701.23       1580.26        30.37 o
  -3   1   4      10584.86      11674.07       149.22 o
  -2   1   4       2360.84       2782.16        39.97 o
  -1   1   4       3707.45       3866.03        52.38 o
   0   1   4      17740.44      18845.05       233.53 o
   1   1   4       9734.74      10779.69       151.10 o
   2   1   4      57600.41      61506.23       756.01 o
   3   1   4         34.20         28.80         3.23 o
   4   1   4       5620.69       5167.06        76.91 o
   5   1   4       1460.35       1491.78        28.38 o
   6   1   4         94.14        114.78         7.83 o
   7   1   4        500.31        476.88        15.86 o
   8   1   4       1004.13        957.72        34.64 o
   9   1   4       3136.38       3092.08        79.62 o
  10   1   4        702.96        744.84        33.70 o
  11   1   4        191.03        222.99        21.70 o
  12   1   4       1608.71       1608.86        58.02 o
  13   1   4        627.65        588.95        37.04 o
  14   1   4        458.29        514.65        37.36 o
  15   1   4        905.17       1066.97        56.56 o
 -13   2   4        517.10        520.08        39.13 o
 -12   2   4         40.04         30.57        18.47 o
 -11   2   4        575.64        537.82        34.54 o
 -10   2   4       1763.40       1687.33        58.96 o
  -9   2   4        826.24        773.02        35.69 o
  -8   2   4         44.46         42.89        11.79 o
  -7   2   4       9763.84       9454.77       202.12 o
  -6   2   4       5451.75       4885.94       111.65 o
  -5   2   4       1339.01       1222.97        24.42 o
  -4   2   4      20301.35      19721.06       248.66 o
  -3   2   4        281.85        247.52         8.66 o
  -2   2   4       4292.62       4136.30        56.77 o
  -1   2   4         99.51         95.17         4.80 o
   0   2   4        381.35        352.70         8.77 o
   1   2   4        813.45        889.47        17.11 o
   2   2   4       1056.71       1005.09        18.47 o
   3   2   4       7789.87       8934.79       112.91 o
   4   2   4      10152.06      10030.57       127.31 o
   5   2   4         12.48         -3.44         3.65 o
   6   2   4      20284.18      21520.67       300.00 o
   7   2   4       4954.36       4889.91        77.32 o
   8   2   4        168.09        190.12        11.48 o
   9   2   4       1841.14       1807.85        53.32 o
  10   2   4        116.68         98.40        14.71 o
  11   2   4        144.92        150.47        18.26 o
  12   2   4        103.76         96.11        18.47 o
  13   2   4         32.31         44.56        17.84 o
  14   2   4        162.56        173.74        25.98 o
  15   2   4        314.18        445.57        38.61 o
 -13   3   4        460.32        540.95        40.07 o
 -12   3   4        332.73        305.74        30.78 o
 -11   3   4       1087.30       1153.58        50.71 o
 -10   3   4        201.45        209.01        22.96 o
  -9   3   4       3081.10       2895.48        82.33 o
  -8   3   4       1538.72       1413.72        48.84 o
  -7   3   4         35.84         28.28        10.43 o
  -6   3   4        248.79        202.23        13.67 o
  -5   3   4      10502.87      10617.11       140.66 o
  -4   3   4      17023.84      17617.38       223.72 o
  -3   3   4       9930.26      10243.54       132.84 o
  -2   3   4      27256.19      27310.06       338.20 o
  -1   3   4       1352.80       1332.23        21.60 o
   0   3   4       1847.50       1721.55        25.57 o
   1   3   4       4063.81       4384.34        65.11 o
   2   3   4        551.15        533.22        12.00 o
   3   3   4       3241.32       3727.77        57.08 o
   4   3   4       1978.86       2040.97        29.84 o
   5   3   4        217.76        201.81         8.14 o
   6   3   4       3739.49       3768.15        59.48 o
   7   3   4        705.04        680.88        18.16 o
   8   3   4      17595.10      18606.40       263.90 o
   9   3   4       4409.26       4419.40       103.51 o
  10   3   4       2656.22       2588.49        70.64 o
  11   3   4       1194.81       1153.68        43.62 o
  12   3   4         42.40         47.79        15.97 o
  13   3   4         52.69         46.64        17.95 o
  14   3   4         41.28         64.70        20.66 o
 -12   4   4         22.06         34.96        19.41 o
 -11   4   4        357.52        403.94        31.62 o
 -10   4   4        108.37        129.91        20.35 o
  -9   4   4       2005.84       1867.02        61.88 o
  -8   4   4       1085.43        921.93        38.92 o
  -7   4   4       9014.42       8616.01       155.69 o
  -6   4   4       4255.33       3722.03        81.81 o
  -5   4   4       2334.13       2296.93        45.18 o
  -4   4   4       2759.52       2792.59        44.14 o
  -3   4   4       1925.97       1811.61        30.47 o
  -2   4   4       5171.92       5313.36        72.11 o
  -1   4   4        876.38        815.38        15.55 o
   0   4   4       5216.89       5055.51        66.57 o
   1   4   4         34.73         46.54         3.03 o
   2   4   4       9514.40       9462.18       133.98 o
   3   4   4        116.89        146.92         5.11 o
   4   4   4      21989.44      23187.23       286.23 o
   5   4   4         29.74         38.30         3.86 o
   6   4   4      10890.89      11322.10       160.91 o
   7   4   4       1698.66       1743.88        32.97 o
   8   4   4        382.67        408.74        15.13 o
   9   4   4        360.69        389.33        18.16 o
  10   4   4       5656.17       5774.58       131.69 o
  11   4   4       2163.48       2267.82        66.16 o
  12   4   4        501.90        533.22        31.51 o
  13   4   4       2199.94       2312.69       104.35 o
 -12   5   4        422.32        407.17        35.69 o
 -11   5   4        721.22        684.95        41.64 o
 -10   5   4         26.03         27.55        14.82 o
  -9   5   4         78.79         98.61        17.95 o
  -8   5   4         78.95         69.39        15.23 o
  -7   5   4       1551.86       1399.53        40.28 o
  -6   5   4        161.43        130.33        12.63 o
  -5   5   4      18923.30      19252.11       319.73 o
  -4   5   4       9720.54       9823.85       130.85 o
  -3   5   4       4535.31       4543.05        65.01 o
  -2   5   4      16236.02      16522.55       209.01 o
  -1   5   4       2164.49       2246.33        34.12 o
   0   5   4         72.25         71.58         5.22 o
   1   5   4       2514.33       2499.27        35.06 o
   2   5   4      23019.39      25171.53       310.44 o
   3   5   4       1333.18       1404.12        20.87 o
   4   5   4       3769.19       3514.17        48.73 o
   5   5   4         40.80         47.27         4.07 o
   6   5   4       6740.69       6818.18        90.05 o
   7   5   4        803.42        815.28        17.74 o
   8   5   4       9770.40      10503.79       152.98 o
   9   5   4       3811.54       3866.66        91.41 o
  10   5   4          4.26          0.94         9.70 o
  11   5   4        344.58        328.07        23.17 o
  12   5   4       2378.88       2493.32       105.08 o
 -11   6   4        990.03        946.24        49.36 o
 -10   6   4        644.75        633.61        38.92 o
  -9   6   4        519.97        488.04        32.66 o
  -8   6   4         42.24         51.97        12.42 o
  -7   6   4        142.82        143.79        14.82 o
  -6   6   4         22.51         14.50         8.56 o
  -5   6   4         54.67         57.39        10.12 o
  -4   6   4         28.69         25.67         5.84 o
  -3   6   4       3293.29       3256.84        50.09 o
  -2   6   4      12022.56      12232.54       157.88 o
  -1   6   4       5862.28       5785.54        78.05 o
   0   6   4      32498.51      34221.01       421.78 o
   1   6   4         16.67         26.50         3.03 o
   2   6   4       5068.13       5002.08        87.03 o
   3   6   4        908.61        984.53        22.96 o
   4   6   4       1221.99       1282.97        28.07 o
   5   6   4        797.61        785.44        14.61 o
   6   6   4        670.07        679.63        14.40 o
   7   6   4       2219.55       2257.70        37.46 o
   8   6   4       1722.12       1767.88        41.32 o
   9   6   4        244.88        251.69        14.92 o
  10   6   4       2198.67       2205.32        89.84 o
  11   6   4       1572.53       1593.10        76.49 o
 -11   7   4       1445.96       1441.58        62.61 o
 -10   7   4         29.83         44.87        19.20 o
  -9   7   4       2320.21       2283.47        75.44 o
  -8   7   4       1189.16       1163.60        40.28 o
  -7   7   4        596.36        586.76        27.13 o
  -6   7   4        156.55        152.14        14.92 o
  -5   7   4        327.85        340.91        19.62 o
  -4   7   4        386.70        338.82        15.34 o
  -3   7   4        236.25        250.75        11.37 o
  -2   7   4       1125.33       1040.88        21.50 o
  -1   7   4       5329.94       5513.92        75.76 o
   0   7   4       2603.97       2437.70        36.73 o
   1   7   4       7547.01       7853.95       114.37 o
   2   7   4      15030.78      15585.28       254.72 o
   3   7   4         37.17         32.97         5.84 o
   4   7   4      18619.96      20179.57       325.67 o
   5   7   4       1017.48        960.95        27.34 o
   6   7   4       2211.06       2120.27        43.72 o
   7   7   4        266.12        267.45        17.22 o
   8   7   4        599.68        601.57        27.44 o
   9   7   4          3.98         -5.32         8.97 o
  10   7   4        742.46        658.76        47.90 o
  11   7   4         60.68         71.48        24.52 o
  12   7   4       1811.19       1831.75        91.62 o
  13   7   4        525.66        546.79        52.17 o
 -10   8   4        471.45        487.52        37.36 o
  -9   8   4        821.53        804.43        43.72 o
  -8   8   4        442.49        484.18        27.55 o
  -7   8   4       2285.42       2159.40        57.81 o
  -6   8   4       4094.04       3933.86        85.04 o
  -5   8   4        414.05        458.51        22.64 o
  -4   8   4       2529.19       2481.63        57.50 o
  -3   8   4       1939.10       1975.43        40.49 o
  -2   8   4       2620.55       2708.49        43.72 o
  -1   8   4       1486.67       1523.92        27.76 o
   0   8   4       4765.50       4801.84        66.57 o
   1   8   4        297.32        282.79         8.24 o
   2   8   4        293.31        273.60        13.98 o
   3   8   4        475.64        491.59        16.70 o
   4   8   4      16489.08      17080.81       344.46 o
   5   8   4       1631.84       1644.96        46.44 o
   6   8   4      13731.93      12194.77       360.63 o
   7   8   4       4818.42       4619.23       161.43 o
   8   8   4        991.72        888.95        54.37 o
   9   8   4        518.52        565.36        45.18 o
  10   8   4        271.68        243.24        32.66 o
  11   8   4         17.02         11.48        18.37 o
  12   8   4         43.39         48.31        25.88 o
  13   8   4          4.10          1.46        24.52 o
  14   8   4         53.63         47.90        31.41 o
 -10   9   4         94.70        112.07        24.10 o
  -9   9   4        924.60        917.96        39.86 o
  -8   9   4        545.16        618.69        31.83 o
  -7   9   4         26.55         50.92        13.77 o
  -6   9   4        189.66        214.33        18.68 o
  -5   9   4       2172.23       2185.59        55.83 o
  -4   9   4        313.65        336.84        19.83 o
  -3   9   4        607.36        545.12        25.25 o
  -2   9   4       1582.58       1493.86        39.13 o
  -1   9   4        220.54        247.72        14.61 o
   0   9   4         21.68         27.76         7.51 o
   1   9   4       1385.90       1311.36        32.97 o
   2   9   4       7414.13       7855.72       169.25 o
   3   9   4         78.44         83.58        10.64 o
   4   9   4       1262.60       1220.16        39.03 o
   5   9   4       2136.87       2072.90        88.80 o
   6   9   4       6932.85       6206.69       206.09 o
   7   9   4         31.91         35.69        17.74 o
   8   9   4       6674.56       6698.28       225.81 o
   9   9   4       1027.65        945.51        59.27 o
  10   9   4         64.02         68.97        24.10 o
  11   9   4        598.50        625.36        53.01 o
  12   9   4          0.32          2.82        21.91 o
  13   9   4          0.48         -8.45        25.04 o
  14   9   4        111.25         97.98        34.85 o
  -9  10   4       1276.59       1425.10        62.09 o
  -8  10   4         71.81         59.48        16.49 o
  -7  10   4       3560.58       3657.54        87.97 o
  -6  10   4       2397.42       2474.33        64.70 o
  -5  10   4       1432.28       1438.66        44.56 o
  -4  10   4        549.30        490.13        24.31 o
  -3  10   4         14.72         22.85        10.12 o
  -2  10   4       2793.33       2772.77        77.22 o
  -1  10   4         11.79         13.36         8.24 o
   0  10   4       4379.44       4453.83        86.30 o
   1  10   4         45.39         64.59        11.79 o
   2  10   4       3234.76       3408.15        85.15 o
   3  10   4       1160.09       1180.92        63.76 o
   4  10   4       7333.41       7412.34       241.88 o
   5  10   4        224.62        180.00        27.44 o
   6  10   4       5894.33       5597.40       193.88 o
   7  10   4       1591.50       1490.21        75.34 o
   8  10   4         78.08         61.46        21.18 o
   9  10   4         12.33         13.46        17.11 o
  10  10   4       1048.15       1076.36        68.66 o
  11  10   4       1679.66       1683.67        91.93 o
  12  10   4        833.09        786.06        65.43 o
  13  10   4       1246.00       1361.76        87.24 o
  14  10   4        246.24        270.26        47.06 o
  -9  11   4        183.82        189.50        40.38 o
  -8  11   4        193.41        229.99        28.70 o
  -7  11   4        284.58        299.69        24.84 o
  -6  11   4          2.65          3.65        12.42 o
  -5  11   4       3261.23       3354.62        79.20 o
  -4  11   4       1758.91       1694.63        49.04 o
  -3  11   4        243.94        226.02        17.95 o
  -2  11   4       3585.21       3554.76        76.59 o
  -1  11   4        350.78        333.29        23.90 o
   0  11   4        105.15        112.59        15.97 o
   1  11   4        158.21        121.15        15.44 o
   2  11   4        125.90        120.21        25.46 o
   3  11   4         79.82         75.44        22.54 o
   4  11   4        964.15        884.36        55.93 o
   5  11   4        549.45        489.71        42.99 o
   6  11   4       2196.70       2016.97        94.44 o
   7  11   4        109.86         91.20        25.88 o
   8  11   4       1297.34       1253.65        72.11 o
   9  11   4       1227.89       1224.22        72.63 o
  10  11   4         32.43         36.94        23.79 o
  11  11   4        273.71        325.26        44.04 o
  12  11   4        576.78        533.43        56.24 o
  13  11   4         17.40         68.66        34.44 o
  -8  12   4         74.29         56.97        23.37 o
  -7  12   4        607.63        625.99        35.79 o
  -6  12   4          5.33         -0.94        14.19 o
  -5  12   4         18.06         11.79        13.25 o
  -4  12   4         80.32         97.88        15.86 o
  -3  12   4       1545.69       1637.55        60.52 o
  -2  12   4       1516.93       1558.46        56.35 o
  -1  12   4       2375.21       2368.73        72.21 o
   0  12   4       6921.14       6956.33       241.36 o
   1  12   4        254.36        194.72        31.62 o
   2  12   4       1742.98       1782.60        89.43 o
   3  12   4        334.93        287.69        37.04 o
   4  12   4        111.50        127.31        27.03 o
   5  12   4        819.35        660.22        51.86 o
   6  12   4         97.16         88.38        27.03 o
   7  12   4         76.04         82.64        26.40 o
   8  12   4       2106.51       2108.90       103.62 o
   9  12   4         17.89         27.86        22.44 o
  10  12   4       1937.09       1789.80        96.31 o
  11  12   4        796.96        872.57        67.83 o
  12  12   4        589.22        540.32        57.39 o
  13  12   4        450.92        514.65        60.31 o
  -7  13   4        264.46        308.87        43.51 o
  -6  13   4         87.02         71.48        24.94 o
  -5  13   4        794.17        826.55        47.69 o
  -4  13   4       1000.50       1104.64        82.33 o
  -3  13   4        399.39        437.85        53.43 o
  -2  13   4       1870.75       2088.03       110.51 o
  -1  13   4        326.58        378.16        45.81 o
   0  13   4        228.84        241.78        38.61 o
   1  13   4        248.27        244.80        37.67 o
   2  13   4       4368.39       4267.36       167.17 o
   3  13   4         99.03         90.47        29.11 o
   4  13   4       1319.21       1397.86        80.66 o
   5  13   4        310.22        360.74        43.30 o
   6  13   4        118.80        128.14        30.99 o
   7  13   4         74.34         79.62        29.11 o
   8  13   4        300.06        334.13        43.72 o
   9  13   4        262.50        273.60        42.57 o
  10  13   4          8.04          0.83        27.97 o
  11  13   4        200.11        184.07        40.90 o
  12  13   4        470.69        457.57        55.93 o
  -5  14   4        764.45        911.91        86.30 o
  -4  14   4        122.91        204.21        48.00 o
  -3  14   4       1993.73       1820.16       106.44 o
  -2  14   4        645.94        675.03        64.17 o
  -1  14   4       2010.33       1925.03       104.77 o
   0  14   4       1001.67       1099.84        75.55 o
   1  14   4        156.32        159.24        34.54 o
   2  14   4         38.02         14.40        23.58 o
   3  14   4        179.50        265.78        40.90 o
   4  14   4       2167.26       1932.13       101.43 o
   5  14   4          6.61        -12.21        20.45 o
   6  14   4       1811.23       1812.34        98.19 o
   7  14   4         76.08        105.08        31.93 o
   8  14   4        717.41        658.34        61.04 o
   9  14   4          1.51         11.48        26.71 o
  10  14   4        178.55        279.55        47.58 o
  11  14   4         61.97         33.60        34.85 o
  -4  15   4        160.58        153.29        54.57 o
  -3  15   4         24.55         11.90        37.36 o
  -2  15   4          1.31         21.18        34.23 o
  -1  15   4        649.85        667.10        65.64 o
   0  15   4       1169.92       1132.29        80.66 o
   1  15   4        801.90        906.59        71.69 o
   2  15   4       4942.39       5082.54       200.35 o
   3  15   4         20.93         16.07        25.77 o
   4  15   4       1274.34       1218.90        81.91 o
   5  15   4        745.68        739.63        65.84 o
   6  15   4          8.40        -11.17        23.79 o
   7  15   4         65.95         83.06        32.77 o
   8  15   4        249.21        221.22        43.41 o
   9  15   4        421.08        389.22        53.64 o
  -2  16   4          9.42         27.13        49.57 o
  -1  16   4          6.13         31.41        33.18 o
   0  16   4        120.47        144.11        39.55 o
   1  16   4        595.69        697.99        66.47 o
   2  16   4        467.64        515.69        58.12 o
   3  16   4        808.91        874.65        70.64 o
   4  16   4       1992.73       2137.70       115.10 o
   5  16   4          9.50         -4.90        29.95 o
   6  16   4        928.47        816.43        72.94 o
   7  16   4        343.60        398.20        54.37 o
   8  16   4         47.55         43.20        33.60 o
   1  17   4        251.62        171.86        44.87 o
   2  17   4         58.74         95.06        39.44 o
   3  17   4          8.50         35.58        31.62 o
   4  17   4         35.09         36.21        32.66 o
  -6 -15   5        343.88        461.75        65.32 o
  -5 -15   5        510.26        492.22        41.84 o
  -4 -15   5       1139.91       1106.21        77.53 o
  -3 -15   5        317.98        325.47        48.31 o
  -2 -15   5          1.48         31.62        29.01 o
  -1 -15   5        414.99        449.12        53.01 o
   0 -15   5       1675.96       1832.58       105.18 o
   1 -15   5        131.55        145.57        37.04 o
  -8 -14   5        465.38        459.45        38.40 o
  -7 -14   5        361.07        351.87        34.33 o
  -6 -14   5        351.04        419.07        36.94 o
  -5 -14   5        858.74        905.86        50.51 o
  -4 -14   5       2363.89       2167.85        78.16 o
  -3 -14   5        446.14        436.60        50.30 o
  -2 -14   5       3174.23       2896.32       132.73 o
  -1 -14   5         33.35         36.73        27.03 o
   0 -14   5        296.59        275.48        43.83 o
   1 -14   5          9.50         16.49        28.28 o
   2 -14   5        416.98        433.88        53.84 o
   3 -14   5        114.24         77.11        34.64 o
   4 -14   5        877.67       1083.98        82.02 o
  -9 -13   5          0.17         -6.68        18.16 o
  -8 -13   5        292.65        282.06        31.41 o
  -7 -13   5          5.32          8.35        16.59 o
  -6 -13   5         11.27         16.59        17.11 o
  -5 -13   5          7.34         -0.63        15.23 o
  -4 -13   5          0.37          3.13        16.17 o
  -3 -13   5        465.79        488.67        35.69 o
  -2 -13   5        648.99        630.58        56.35 o
  -1 -13   5        830.89        755.80        61.04 o
   0 -13   5       4725.07       4994.05       190.12 o
   1 -13   5        188.07        165.60        36.52 o
   2 -13   5       2167.71       2285.04       115.51 o
   3 -13   5       1309.06       1235.08        82.54 o
   4 -13   5         93.66         73.77        33.91 o
   5 -13   5         17.49         29.84        30.99 o
 -10 -12   5          2.05          4.70        18.78 o
  -9 -12   5       2273.06       2341.80        83.27 o
  -8 -12   5       1042.85       1052.36        52.28 o
  -7 -12   5        658.26        621.30        39.55 o
  -6 -12   5        378.65        411.55        32.14 o
  -5 -12   5         96.64         88.49        18.99 o
  -4 -12   5        326.43        310.23        28.07 o
  -3 -12   5       1114.47       1041.41        47.69 o
  -2 -12   5          9.32         26.40        15.86 o
  -1 -12   5         55.69         90.78        27.55 o
   0 -12   5       1164.53       1229.96        75.55 o
   1 -12   5       1068.71        933.51        66.68 o
   2 -12   5       6747.24       7087.92       248.77 o
   3 -12   5          9.34          8.77        21.29 o
   4 -12   5       4195.50       4449.03       179.58 o
   5 -12   5       2463.68       2647.55       129.50 o
   6 -12   5        154.30        214.85        43.30 o
   7 -12   5          9.09         35.79        29.32 o
 -11 -11   5        852.07        776.57        49.25 o
 -10 -11   5        690.96        705.50        45.70 o
  -9 -11   5          8.31          4.49        18.26 o
  -8 -11   5        159.91        191.79        25.46 o
  -7 -11   5       1423.45       1356.75        56.14 o
  -6 -11   5       1804.83       1702.98        62.40 o
  -5 -11   5        353.74        347.17        27.86 o
  -4 -11   5       5519.10       5443.90       137.01 o
  -3 -11   5         36.98         35.90        14.71 o
  -2 -11   5        866.53        868.08        41.01 o
  -1 -11   5         13.27         18.05        13.46 o
   0 -11   5        131.57        113.53        27.34 o
   1 -11   5         23.96         47.90        21.39 o
   2 -11   5        313.20        313.05        39.97 o
   3 -11   5        246.37        178.96        33.91 o
   4 -11   5        616.18        697.68        59.27 o
   5 -11   5        418.81        487.31        51.76 o
   6 -11   5       3728.55       3830.97       163.83 o
   7 -11   5        838.94        890.72        71.79 o
   8 -11   5        317.00        327.45        50.92 o
 -12 -10   5        221.76        198.68        46.23 o
 -11 -10   5        785.19        794.72        70.33 o
 -10 -10   5         12.16         36.21        28.07 o
  -9 -10   5       1644.67       1697.24        93.39 o
  -8 -10   5       1035.34       1022.94        48.52 o
  -7 -10   5         45.41         51.03        16.59 o
  -6 -10   5        374.57        336.11        27.13 o
  -5 -10   5        234.23        251.38        23.37 o
  -4 -10   5       4736.33       4374.84       113.22 o
  -3 -10   5       1309.66       1321.79        49.88 o
  -2 -10   5       5450.43       5596.25       136.80 o
  -1 -10   5        158.72        199.93        21.39 o
   0 -10   5       2390.02       2273.25        70.02 o
   1 -10   5        726.02        680.77        51.44 o
   2 -10   5       2308.06       2339.09       105.39 o
   3 -10   5        295.31        218.82        33.70 o
   4 -10   5       1565.21       1587.15        85.78 o
   5 -10   5        202.87        166.44        33.50 o
   6 -10   5        502.74        499.83        34.64 o
   7 -10   5        102.07        135.65        23.48 o
   8 -10   5       2002.45       2044.51        75.44 o
   9 -10   5       2046.26       2211.99        82.12 o
 -12  -9   5          1.88         -0.73        27.97 o
 -11  -9   5          2.84         -1.98        24.42 o
 -10  -9   5          4.22         -1.67        25.57 o
  -9  -9   5        434.39        449.22        48.73 o
  -8  -9   5        386.96        353.54        41.22 o
  -7  -9   5       3555.29       3620.71       141.08 o
  -6  -9   5       3378.82       3433.92        95.27 o
  -5  -9   5        201.85        213.92        20.66 o
  -4  -9   5       5530.01       5241.46       128.35 o
  -3  -9   5         56.63         65.53        13.88 o
  -2  -9   5         20.61         23.90        11.27 o
  -1  -9   5         53.28         68.35        13.88 o
   0  -9   5       1417.42       1404.64        48.94 o
   1  -9   5       2071.24       1976.79        61.25 o
   2  -9   5       3056.14       2829.01       116.87 o
   3  -9   5        121.08        158.61        17.43 o
   4  -9   5       3329.81       3396.25       137.01 o
   5  -9   5         68.08         84.73        16.07 o
   6  -9   5       3595.87       3588.26       100.18 o
   7  -9   5       1982.59       1998.50        69.50 o
   8  -9   5         28.96         31.62        17.32 o
   9  -9   5        852.74        915.87        49.36 o
  10  -9   5        433.03        415.31        37.46 o
 -12  -8   5         43.04        102.58        37.67 o
 -11  -8   5         97.18        113.84        35.27 o
 -10  -8   5         34.94         53.95        25.57 o
  -9  -8   5         15.18         -0.73        19.20 o
  -8  -8   5        208.79        209.64        33.08 o
  -7  -8   5        198.82        182.30        30.05 o
  -6  -8   5        425.32        362.61        36.42 o
  -5  -8   5       3593.04       3335.94       127.93 o
  -4  -8   5       1749.38       1603.33        53.01 o
  -3  -8   5       4870.88       4688.83       113.84 o
  -2  -8   5       9311.03       9614.42       145.78 o
  -1  -8   5        300.18        286.02        13.77 o
   0  -8   5          2.34         12.63         5.63 o
   1  -8   5       1593.37       1573.69        30.47 o
   2  -8   5       4210.36       4198.70       100.80 o
   3  -8   5       2202.94       2067.05        60.84 o
   4  -8   5        903.11        919.94        38.30 o
   5  -8   5        449.75        431.59        27.44 o
   6  -8   5       1299.74       1274.21        49.88 o
   7  -8   5          1.96          0.83        12.31 o
   8  -8   5       4066.13       4146.63       114.26 o
   9  -8   5         46.97         44.56        19.10 o
  10  -8   5        961.23        950.00        50.82 o
  11  -8   5        573.33        587.28        60.42 o
 -13  -7   5        471.73        474.06        61.04 o
 -12  -7   5         97.86         99.86        37.88 o
 -11  -7   5       1456.55       1608.75        94.12 o
 -10  -7   5        865.72        916.71        66.57 o
  -9  -7   5       1450.02       1489.79        82.33 o
  -8  -7   5        663.65        615.35        49.36 o
  -7  -7   5       2695.67       2583.27       108.00 o
  -6  -7   5        190.20        165.39        26.30 o
  -5  -7   5       1327.01       1349.97        36.73 o
  -4  -7   5        200.84        202.54        13.57 o
  -3  -7   5        753.96        729.09        24.42 o
  -2  -7   5       6128.50       6297.06        99.44 o
  -1  -7   5       1474.43       1458.18        37.15 o
   0  -7   5      11504.26      12061.52       157.67 o
   1  -7   5        599.09        599.69        16.38 o
   2  -7   5       6813.38       7114.11        98.71 o
   3  -7   5         80.10        106.23        13.67 o
   4  -7   5       1312.69       1204.61        42.99 o
   5  -7   5        204.74        225.08        19.72 o
   6  -7   5        345.04        363.87        26.19 o
   7  -7   5        794.67        721.05        36.94 o
   8  -7   5        109.17         74.71        17.95 o
   9  -7   5        443.45        474.48        34.44 o
  10  -7   5       1262.08       1199.08        56.04 o
  11  -7   5       1629.92       1632.13        68.77 o
 -13  -6   5        290.74        375.34        54.68 o
 -12  -6   5        504.78        627.03        63.13 o
 -11  -6   5       1035.70       1141.48        76.91 o
 -10  -6   5         23.21         36.52        23.06 o
  -9  -6   5       2004.96       1942.15        95.06 o
  -8  -6   5       2550.11       2329.91       102.78 o
  -7  -6   5       1616.05       1513.17        75.86 o
  -6  -6   5       1039.39        978.27        30.99 o
  -5  -6   5       1435.97       1485.83        38.61 o
  -4  -6   5        247.55        205.99        14.71 o
  -3  -6   5       1957.55       1946.01        55.10 o
  -2  -6   5       1213.42       1191.46        25.57 o
  -1  -6   5        697.29        694.34        16.38 o
   0  -6   5        384.28        395.38        12.42 o
   1  -6   5       1396.14       1368.02        25.98 o
   2  -6   5       7522.18       7949.11       107.69 o
   3  -6   5        498.71        504.42        15.13 o
   4  -6   5       9915.58       9932.90       211.83 o
   5  -6   5       1413.15       1339.84        45.91 o
   6  -6   5       1559.79       1401.62        49.15 o
   7  -6   5          8.20         15.03        11.06 o
   8  -6   5         37.65         51.13        14.92 o
   9  -6   5         43.39         32.14        15.76 o
  10  -6   5         67.08         87.44        20.97 o
  11  -6   5         14.54          3.76        15.86 o
  12  -6   5        856.96        860.36        50.40 o
 -13  -5   5       1692.27       1843.02       106.64 o
 -12  -5   5         65.20         86.51        33.08 o
 -11  -5   5       2537.88       2460.45       116.77 o
 -10  -5   5        690.47        811.00        59.79 o
  -9  -5   5          6.53         33.39        20.45 o
  -8  -5   5        120.11        121.57        25.57 o
  -7  -5   5        391.58        392.14        37.04 o
  -6  -5   5       5199.16       5297.50       101.11 o
  -5  -5   5        326.66        286.96        12.63 o
  -4  -5   5       4179.29       4197.13        68.14 o
  -3  -5   5       1591.05       1504.82        30.05 o
  -2  -5   5       3479.52       3394.69        56.04 o
  -1  -5   5       8944.45       9461.03       138.47 o
   0  -5   5      22738.37      24659.07       308.35 o
   1  -5   5        753.95        784.39        17.53 o
   2  -5   5       3631.24       3780.36        55.72 o
   3  -5   5        739.84        725.54        17.53 o
   4  -5   5       7499.12       7723.82       137.32 o
   5  -5   5       2259.53       2140.72        61.36 o
   6  -5   5       3276.80       3353.68        87.76 o
   7  -5   5       4343.50       4150.70       105.08 o
   8  -5   5        526.42        510.16        30.47 o
   9  -5   5        839.93        807.14        40.17 o
  10  -5   5        955.10        977.54        46.54 o
  11  -5   5         21.49         17.32        13.67 o
  12  -5   5        435.56        452.67        37.15 o
 -13  -4   5        184.87        229.26        44.66 o
 -12  -4   5        424.70        510.37        54.05 o
 -11  -4   5        899.53        891.87        64.38 o
 -10  -4   5        108.96        129.60        28.90 o
  -9  -4   5       2754.62       2656.63       112.80 o
  -8  -4   5       1846.34       1868.16        56.87 o
  -7  -4   5        962.77       1030.45        37.77 o
  -6  -4   5       3045.42       3158.75        63.97 o
  -5  -4   5        104.89        113.84         8.66 o
  -4  -4   5        433.58        458.61        14.92 o
  -3  -4   5        264.95        241.88        10.43 o
  -2  -4   5        689.96        526.02        15.03 o
  -1  -4   5       3104.10       3340.84        54.68 o
   0  -4   5       7234.86       7601.73       100.59 o
   1  -4   5       3927.79       4027.15        57.08 o
   2  -4   5      10811.95      11044.84       143.06 o
   3  -4   5         97.64        129.81         7.10 o
   4  -4   5       7401.97       7452.62       100.91 o
   5  -4   5        697.63        659.70        28.70 o
   6  -4   5        141.51        136.38        15.23 o
   7  -4   5       1337.14       1184.36        43.62 o
   8  -4   5       3501.68       3156.46        86.40 o
   9  -4   5        918.97        868.39        40.07 o
  10  -4   5        457.78        467.90        31.93 o
  11  -4   5        864.99        877.99        44.66 o
  12  -4   5          2.71         -3.34        15.76 o
  13  -4   5         37.45         69.81        22.85 o
 -13  -3   5        179.25        252.00        45.60 o
 -12  -3   5          9.75         28.90        28.17 o
 -11  -3   5          9.57          4.07        19.10 o
 -10  -3   5        354.22        352.18        27.13 o
  -9  -3   5       2935.82       2909.57        80.35 o
  -8  -3   5        341.61        390.58        24.00 o
  -7  -3   5      13064.56      13283.13       274.65 o
  -6  -3   5      10752.27      11440.32       168.63 o
  -5  -3   5       5171.01       5294.37        83.90 o
  -4  -3   5       3739.78       3648.99        60.21 o
  -3  -3   5        160.19        163.10         8.77 o
  -2  -3   5        110.40        134.19         9.60 o
  -1  -3   5       3067.19       3312.67        53.95 o
   0  -3   5        110.09        106.23         7.20 o
   1  -3   5       5111.05       5872.36        78.78 o
   2  -3   5       5718.17       6185.51        82.85 o
   3  -3   5       1514.24       1550.21        26.09 o
   4  -3   5      27365.96      28581.66       356.35 o
   5  -3   5         38.53         46.64         7.10 o
   6  -3   5      22552.12      22789.24       455.28 o
   7  -3   5       3682.50       3658.38        92.24 o
   8  -3   5       1411.58       1313.55        47.17 o
   9  -3   5        363.39        363.34        25.98 o
  10  -3   5        440.72        452.25        30.68 o
  11  -3   5        790.91        674.72        38.50 o
  12  -3   5        101.35        126.47        22.44 o
  13  -3   5        790.37        844.19        48.31 o
 -13  -2   5        219.02        218.19        42.16 o
 -12  -2   5        117.87        154.54        35.58 o
 -11  -2   5       1363.79       1498.35        56.66 o
 -10  -2   5         72.99         97.15        17.64 o
  -9  -2   5       2325.10       2428.73        71.37 o
  -8  -2   5        341.83        348.00        22.96 o
  -7  -2   5        106.37        123.13        14.30 o
  -6  -2   5          6.19         14.30         6.78 o
  -5  -2   5       9696.42      10279.54       151.41 o
  -4  -2   5       1196.07        985.47        22.64 o
  -3  -2   5         29.33         29.95         5.01 o
  -2  -2   5      22949.19      24793.89       344.14 o
  -1  -2   5         62.35         69.91         5.95 o
   0  -2   5      15305.92      16377.50       229.67 o
   1  -2   5        459.08        443.17        12.83 o
   2  -2   5      12556.02      13822.30       195.76 o
   3  -2   5       2059.16       2198.01        39.34 o
   4  -2   5          7.95         22.02         5.22 o
   5  -2   5       1936.51       1934.22        37.57 o
   6  -2   5       2543.14       2491.02        53.84 o
   7  -2   5        419.54        404.77        22.85 o
   8  -2   5       9149.71       9098.31       198.05 o
   9  -2   5       2397.42       2249.77        66.99 o
  10  -2   5         40.42         70.85        15.76 o
  11  -2   5       1583.73       1685.24        60.63 o
  12  -2   5        369.73        350.20        30.78 o
  13  -2   5         70.33        104.45        22.64 o
  14  -2   5          0.31         14.50        19.93 o
 -13  -1   5        231.03        254.09        30.47 o
 -12  -1   5          8.58          4.28        15.44 o
 -11  -1   5       1746.35       1778.63        51.86 o
 -10  -1   5        109.13        119.90        18.78 o
  -9  -1   5       1898.54       1923.36        60.21 o
  -8  -1   5        104.81         88.07        14.30 o
  -7  -1   5       4315.94       4345.10       103.10 o
  -6  -1   5        689.87        657.92        22.85 o
  -5  -1   5       1769.43       1774.88        35.27 o
  -4  -1   5       9603.46      10356.97       174.89 o
  -3  -1   5       4615.74       4705.94        73.15 o
  -2  -1   5       8639.19       9459.05       136.70 o
  -1  -1   5      14870.66      16301.22       228.52 o
   0  -1   5      57176.20      58505.68       800.67 o
   1  -1   5       3891.61       4652.83        70.64 o
   2  -1   5      22110.09      23018.18       319.00 o
   3  -1   5         11.05         12.63         4.28 o
   4  -1   5       5492.51       5845.85        89.01 o
   5  -1   5        501.24        557.96        16.38 o
   6  -1   5       1921.40       1895.09        37.57 o
   7  -1   5         45.89         38.71         9.91 o
   8  -1   5        467.11        428.14        30.47 o
   9  -1   5        175.92        152.04        17.43 o
  10  -1   5       4980.44       4733.38       117.81 o
  11  -1   5       2307.60       2096.69        68.24 o
  12  -1   5       1680.77       1707.99        62.61 o
  13  -1   5       2451.09       2636.28        86.30 o
  14  -1   5         64.44         62.09        21.81 o
 -14   0   5        261.01        275.27        47.06 o
 -13   0   5        474.40        540.84        39.34 o
 -12   0   5        649.91        610.76        39.44 o
 -11   0   5        271.41        255.45        25.98 o
 -10   0   5         83.05         68.77        16.28 o
  -9   0   5        100.65        101.53        16.17 o
  -8   0   5         18.20         20.97        10.43 o
  -7   0   5       1101.91       1036.81        53.22 o
  -6   0   5        150.50        133.67        11.37 o
  -5   0   5      12929.48      13299.62       192.11 o
  -4   0   5      16644.57      17052.43       241.05 o
  -3   0   5       2823.47       2850.82        47.69 o
  -2   0   5       7859.41       7884.42       114.99 o
  -1   0   5       1785.00       1868.27        29.22 o
   0   0   5       2279.38       2455.96        35.90 o
   1   0   5        230.44        205.88         6.89 o
   2   0   5      21224.40      23276.97       321.29 o
   3   0   5       1874.51       2035.44        35.06 o
   4   0   5      15245.65      16824.12       211.20 o
   5   0   5       2320.21       2212.52        39.65 o
   6   0   5       5654.64       5593.22        87.44 o
   7   0   5        825.09        751.73        24.31 o
   8   0   5       5399.12       5317.11       122.09 o
   9   0   5       2761.45       2617.60        72.00 o
  10   0   5        394.54        408.84        25.98 o
  11   0   5        640.83        615.45        33.81 o
  12   0   5        546.18        557.43        34.33 o
  13   0   5        453.60        536.35        35.90 o
  14   0   5        337.10        415.21        35.90 o
 -13   1   5       2237.00       2375.09        83.38 o
 -12   1   5         93.79        121.05        23.27 o
 -11   1   5       2577.55       2551.34        80.24 o
 -10   1   5        705.01        729.40        37.15 o
  -9   1   5         57.75         69.50        14.82 o
  -8   1   5        115.62        111.24        15.23 o
  -7   1   5         21.05         15.86         9.29 o
  -6   1   5        870.61        829.89        31.62 o
  -5   1   5        446.95        382.44        15.86 o
  -4   1   5         49.49         39.03         5.43 o
  -3   1   5      10779.92      10499.20       135.97 o
  -2   1   5      12290.68      12585.97       160.18 o
  -1   1   5      15767.59      16872.95       211.31 o
   0   1   5      29880.38      31911.65       393.08 o
   1   1   5         56.55         76.59         4.38 o
   2   1   5       3074.12       3155.31        43.51 o
   3   1   5       1725.12       1866.39        28.07 o
   4   1   5       4111.88       4071.39        55.72 o
   5   1   5       1002.16        982.13        21.60 o
   6   1   5       9180.83       9464.26       138.78 o
   7   1   5       1062.88       1023.87        24.63 o
   8   1   5       4351.25       4408.75       103.10 o
   9   1   5        119.33        105.18        14.61 o
  10   1   5       4497.46       4283.22       106.12 o
  11   1   5        672.27        664.60        33.81 o
  12   1   5        642.45        678.37        36.94 o
  13   1   5        445.02        493.05        33.60 o
  14   1   5        205.39        218.30        28.59 o
  15   1   5         51.86         77.43        25.36 o
 -13   2   5          1.23          1.67        18.16 o
 -12   2   5        483.71        523.73        37.57 o
 -11   2   5       1848.56       1673.76        62.19 o
 -10   2   5        566.99        538.55        32.87 o
  -9   2   5       4039.99       3880.64       101.74 o
  -8   2   5       2846.88       2690.02        75.13 o
  -7   2   5        160.65        150.68        15.65 o
  -6   2   5       4118.66       3957.23        94.96 o
  -5   2   5       2038.67       1937.35        34.33 o
  -4   2   5        380.99        346.65        11.58 o
  -3   2   5        446.80        388.91        12.73 o
  -2   2   5        535.67        529.15        13.15 o
  -1   2   5        240.61        201.29         7.93 o
   0   2   5      17621.47      18940.53       235.72 o
   1   2   5      14745.03      16343.48       203.69 o
   2   2   5      59741.12      62987.48       773.44 o
   3   2   5        937.05        884.05        15.55 o
   4   2   5      22058.85      24320.98       301.05 o
   5   2   5       9544.09      10193.56       130.85 o
   6   2   5       1970.80       2134.88        38.40 o
   7   2   5         11.72          8.56         5.22 o
   8   2   5        454.58        408.53        18.26 o
   9   2   5       1578.61       1548.12        48.42 o
  10   2   5         17.60         20.97        10.96 o
  11   2   5        685.83        679.52        34.02 o
  12   2   5        693.87        750.58        37.67 o
  13   2   5       1573.54       1673.03        61.25 o
  14   2   5        977.18       1138.45        53.64 o
  15   2   5       1433.72       1587.67        93.08 o
 -13   3   5        256.77        320.04        47.17 o
 -12   3   5          2.76         -7.10        15.55 o
 -11   3   5         54.99         54.78        18.16 o
 -10   3   5        660.37        614.20        35.37 o
  -9   3   5       2396.14       2332.83        71.69 o
  -8   3   5         87.67         97.46        15.55 o
  -7   3   5       4860.58       4712.72       113.32 o
  -6   3   5       2162.18       1954.36        73.04 o
  -5   3   5       1337.76       1187.70        27.76 o
  -4   3   5       5428.85       5129.70        72.84 o
  -3   3   5       3487.33       3395.63        50.19 o
  -2   3   5       3803.78       3810.73        53.95 o
  -1   3   5       4154.86       4428.16        60.42 o
   0   3   5        355.00        374.72        10.23 o
   1   3   5        366.90        331.73        10.23 o
   2   3   5       9205.91       9750.49       138.99 o
   3   3   5       1926.30       1992.34        28.90 o
   4   3   5      19715.04      21965.09       272.14 o
   5   3   5        203.26        173.95         6.99 o
   6   3   5       7114.27       7063.71        93.91 o
   7   3   5       4028.60       4170.94        67.10 o
   8   3   5        199.06        176.45        10.75 o
   9   3   5        140.35        135.55        14.71 o
  10   3   5        104.88        138.16        15.76 o
  11   3   5         78.69         92.66        15.86 o
  12   3   5        119.96        170.40        20.45 o
  13   3   5         72.28         78.57        18.47 o
  14   3   5        961.81       1190.62        78.99 o
 -12   4   5         95.54        105.50        24.10 o
 -11   4   5       2719.13       2575.44        83.79 o
 -10   4   5          7.37         20.24        13.57 o
  -9   4   5       4098.27       4039.15       107.38 o
  -8   4   5       2898.76       2784.77        78.89 o
  -7   4   5         74.53         76.49        12.42 o
  -6   4   5         14.16          8.66         6.89 o
  -5   4   5       4878.23       4830.53        79.83 o
  -4   4   5      10308.11      10381.91       137.53 o
  -3   4   5       1425.76       1428.85        26.19 o
  -2   4   5      17088.21      16863.04       212.98 o
  -1   4   5        531.30        451.31        11.27 o
   0   4   5       1790.07       1467.36        23.58 o
   1   4   5       2164.19       2096.06        30.37 o
   2   4   5      11365.22      12070.91       170.61 o
   3   4   5       1485.43       1625.97        28.17 o
   4   4   5       4893.50       5255.44        69.29 o
   5   4   5        639.88        688.50        14.09 o
   6   4   5       2306.27       2224.41        34.44 o
   7   4   5       1177.01       1085.96        21.50 o
   8   4   5      11768.89      12353.38       178.96 o
   9   4   5       3179.34       3378.10        68.45 o
  10   4   5       1613.63       1714.67        52.59 o
  11   4   5       1921.67       1889.24        58.96 o
  12   4   5        350.48        368.25        26.82 o
  13   4   5          8.46         12.00        20.97 o
 -12   5   5         26.36         18.05        19.10 o
 -11   5   5          8.90         16.07        17.22 o
 -10   5   5        388.36        372.21        30.68 o
  -9   5   5       1733.04       1622.00        58.44 o
  -8   5   5         20.52         32.77        13.46 o
  -7   5   5       7249.92       7087.61       133.78 o
  -6   5   5       5961.76       5729.50       109.88 o
  -5   5   5        580.28        503.48        22.12 o
  -4   5   5       2059.20       1963.85        35.06 o
  -3   5   5       2965.37       3010.37        46.75 o
  -2   5   5       6523.60       6951.53        93.39 o
  -1   5   5       1475.95       1539.05        25.77 o
   0   5   5      12755.50      13657.12       172.28 o
   1   5   5        240.35        252.63         7.20 o
   2   5   5       1661.36       1416.85        25.36 o
   3   5   5       1524.68       1601.55        27.55 o
   4   5   5      11202.27      11938.17       150.16 o
   5   5   5        122.29        140.98         6.89 o
   6   5   5       6875.44       7297.66        96.11 o
   7   5   5       5186.83       5264.63        72.73 o
   8   5   5       1399.63       1430.00        26.92 o
   9   5   5        503.24        489.61        20.24 o
  10   5   5       4147.09       4056.58       137.32 o
  11   5   5       1811.47       1940.27        59.17 o
 -11   6   5         86.73         93.18        23.58 o
 -10   6   5        160.21        132.84        23.27 o
  -9   6   5          4.74          5.11        13.77 o
  -8   6   5         20.52         15.65        10.85 o
  -7   6   5        984.84        950.62        33.60 o
  -6   6   5        234.12        216.84        16.38 o
  -5   6   5       5724.54       5557.74       112.38 o
  -4   6   5       6635.71       6690.04       105.50 o
  -3   6   5       8332.47       8480.25       114.37 o
  -2   6   5      12817.04      13030.29       168.21 o
  -1   6   5        308.76        287.48         9.81 o
   0   6   5         50.62         46.02         4.38 o
   1   6   5        517.22        562.02        11.90 o
   2   6   5       3530.56       3374.65        45.91 o
   3   6   5       2288.51       2359.75        44.87 o
   4   6   5       3225.86       3218.03        44.97 o
   5   6   5        594.69        610.65        12.52 o
   6   6   5       5919.96       5927.24        85.46 o
   7   6   5          5.86          9.39         4.38 o
   8   6   5       3056.51       3162.30        63.24 o
   9   6   5       1188.21       1185.20        32.97 o
  10   6   5       1790.10       1651.85        77.43 o
  11   6   5        906.51        920.05        57.71 o
  12   6   5        313.58        301.57        36.52 o
 -11   7   5         89.26        103.83        23.69 o
 -10   7   5         43.64         75.55        21.18 o
  -9   7   5         19.64         35.27        16.70 o
  -8   7   5        175.09        191.17        18.89 o
  -7   7   5       1049.86       1064.26        36.94 o
  -6   7   5        463.17        476.56        23.69 o
  -5   7   5          5.84          9.29         8.35 o
  -4   7   5        222.30        195.76        14.50 o
  -3   7   5      14707.66      14978.91       194.40 o
  -2   7   5       6015.71       6004.77        84.11 o
  -1   7   5       4435.61       4510.49        63.86 o
   0   7   5      13320.98      13323.10       169.67 o
   1   7   5        985.19       1008.95        18.16 o
   2   7   5        720.69        635.17        18.57 o
   3   7   5         54.54         56.14         6.05 o
   4   7   5         27.65         70.85         7.20 o
   5   7   5        973.47       1064.88        25.98 o
   6   7   5        330.79        298.33        17.43 o
   7   7   5        301.57        322.23        18.47 o
   8   7   5        436.48        435.55        35.69 o
   9   7   5         44.58         31.30        16.59 o
  10   7   5       6200.75       6317.61       213.60 o
  11   7   5        754.36        760.60        53.32 o
  12   7   5        557.81        570.48        49.04 o
  13   7   5        864.59        884.67        66.26 o
 -10   8   5        124.07        123.34        24.00 o
  -9   8   5       1395.73       1321.37        56.77 o
  -8   8   5        492.68        456.74        27.34 o
  -7   8   5       1501.40       1519.64        46.64 o
  -6   8   5         38.01         51.65        12.63 o
  -5   8   5       4152.68       3976.75        84.21 o
  -4   8   5          3.12         -1.46         7.41 o
  -3   8   5        570.79        537.82        17.01 o
  -2   8   5        494.40        545.64        15.86 o
  -1   8   5        344.10        356.25        11.79 o
   0   8   5       7347.34       7463.47        99.34 o
   1   8   5       3776.30       3812.92        53.53 o
   2   8   5      18998.33      19544.71       318.47 o
   3   8   5         44.93         59.17         6.99 o
   4   8   5       9673.98       9738.08       203.27 o
   5   8   5         55.15         77.84        18.57 o
   6   8   5       1205.11       1004.05        53.84 o
   7   8   5        174.96        153.71        23.69 o
   8   8   5       1399.63       1326.17        67.31 o
   9   8   5        568.90        510.48        41.64 o
  10   8   5        474.72        456.74        42.05 o
  11   8   5        128.28        101.64        27.34 o
  12   8   5       1614.69       1681.07        88.70 o
  13   8   5        743.89        746.20        61.77 o
 -10   9   5        903.86        899.28        49.67 o
  -9   9   5         81.64         71.90        17.74 o
  -8   9   5         33.46         58.64        15.86 o
  -7   9   5       1458.24       1508.99        48.42 o
  -6   9   5       1130.97       1196.26        42.47 o
  -5   9   5        128.18        131.79        15.23 o
  -4   9   5        252.67        246.06        17.53 o
  -3   9   5        410.04        427.00        20.87 o
  -2   9   5         18.74         32.87         8.97 o
  -1   9   5       5334.68       5344.66       100.38 o
   0   9   5       8404.53       8600.25       150.37 o
   1   9   5          9.87         20.56         6.78 o
   2   9   5       1096.01       1086.07        33.08 o
   3   9   5       3004.80       2275.02        93.29 o
   4   9   5       6905.81       6646.10       217.05 o
   5   9   5        618.17        475.21        38.61 o
   6   9   5       8385.02       8219.79       263.69 o
   7   9   5        764.91        733.05        48.21 o
   8   9   5       1215.45       1071.14        61.57 o
   9   9   5          6.18         13.77        17.43 o
  10   9   5         19.24         56.45        23.69 o
  11   9   5        186.62        183.76        32.45 o
  12   9   5        356.05        364.18        44.24 o
  13   9   5        733.91        801.92        66.37 o
  14   9   5        133.46        121.88        36.21 o
  -9  10   5       2353.31       2442.81        71.69 o
  -8  10   5        664.38        729.92        35.58 o
  -7  10   5          2.86         -0.10        12.63 o
  -6  10   5         10.17          9.70        12.31 o
  -5  10   5        898.77        940.19        37.67 o
  -4  10   5       1431.86       1318.24        40.70 o
  -3  10   5        149.29        159.65        14.92 o
  -2  10   5       1079.86       1022.73        32.66 o
  -1  10   5       4145.72       4198.39        83.79 o
   0  10   5       3892.02       3876.47        77.43 o
   1  10   5       2463.62       2504.17       104.56 o
   2  10   5       8459.97       8856.74       283.52 o
   3  10   5        170.79        149.43        24.42 o
   4  10   5        695.94        716.88        48.84 o
   5  10   5        571.02        503.28        41.84 o
   6  10   5        895.80        861.82        55.31 o
   7  10   5        100.22        108.52        25.25 o
   8  10   5       3592.67       3427.56       134.40 o
   9  10   5       1028.95        867.14        58.23 o
  10  10   5       1426.63       1354.35        76.91 o
  11  10   5        104.28        131.48        31.10 o
  12  10   5       1270.95       1281.20        82.54 o
  13  10   5        154.68        200.77        42.16 o
  14  10   5        152.98        133.57        37.67 o
  -8  11   5         55.02         75.65        20.14 o
  -7  11   5       2951.66       2977.71        77.43 o
  -6  11   5       1694.81       1675.43        52.70 o
  -5  11   5        345.31        374.51        24.52 o
  -4  11   5       1042.68       1121.75        39.24 o
  -3  11   5        114.02        134.40        15.34 o
  -2  11   5         81.58         87.76        13.04 o
  -1  11   5         35.21         27.34         9.70 o
   0  11   5        118.79        165.92        29.01 o
   1  11   5        182.47        111.97        24.84 o
   2  11   5        176.60        225.08        31.20 o
   3  11   5       1095.10       1004.88        61.25 o
   4  11   5       5761.78       5795.35       201.71 o
   5  11   5         58.44         52.80        19.62 o
   6  11   5       5216.81       5254.71       188.77 o
   7  11   5       1769.74       1785.10        88.38 o
   8  11   5         10.11          1.67        18.89 o
   9  11   5        125.47        148.49        30.05 o
  10  11   5       1090.28       1041.93        69.60 o
  11  11   5        330.61        347.80        44.35 o
  12  11   5        101.86        134.82        38.71 o
  13  11   5        328.55        358.13        50.51 o
  -8  12   5        264.27        265.88        43.51 o
  -7  12   5       1085.66       1251.77        60.11 o
  -6  12   5         60.65         83.17        18.47 o
  -5  12   5       3206.35       3443.21        83.27 o
  -4  12   5       2114.73       2096.48        58.23 o
  -3  12   5       2059.44       1852.09       100.91 o
  -2  12   5        802.40        937.79        68.56 o
  -1  12   5         57.22         71.27        26.71 o
   0  12   5         65.44         73.88        24.73 o
   1  12   5       1335.57       1359.77        76.91 o
   2  12   5         61.61         58.85        22.85 o
   3  12   5         19.24         26.40        22.33 o
   4  12   5        141.23        125.85        29.01 o
   5  12   5       1137.80       1050.07        66.16 o
   6  12   5       6650.32       6196.67       218.19 o
   7  12   5        337.25        334.23        40.90 o
   8  12   5       5951.33       5834.06       212.25 o
   9  12   5       1081.73        987.77        68.97 o
  10  12   5        606.55        617.96        56.04 o
  11  12   5        209.85        233.12        40.59 o
  12  12   5        437.57        359.80        49.57 o
  13  12   5         40.49         20.97        32.35 o
  -6  13   5        303.42        268.91        51.97 o
  -5  13   5        110.81        190.54        43.72 o
  -4  13   5        452.81        437.74        56.35 o
  -3  13   5       1180.09       1114.35        79.41 o
  -2  13   5       1028.84       1087.84        77.53 o
  -1  13   5        134.83        182.61        36.84 o
   0  13   5       5486.68       5442.23       204.21 o
   1  13   5          2.74        -10.75        18.26 o
   2  13   5       3315.33       3152.60       134.71 o
   3  13   5        118.21        137.01        31.41 o
   4  13   5        781.31        841.99        62.19 o
   5  13   5        159.71         89.43        28.38 o
   6  13   5          5.83         -4.28        18.89 o
   7  13   5        111.45         80.87        29.53 o
   8  13   5        129.11        131.27        33.60 o
   9  13   5         65.65         49.67        27.65 o
  10  13   5       1619.00       1668.96        97.36 o
  11  13   5       1134.65       1297.90        87.24 o
  12  13   5        129.51        104.87        38.61 o
  -5  14   5       1454.52       1569.52       106.23 o
  -4  14   5        423.89        520.18        62.82 o
  -3  14   5        362.78        359.90        52.28 o
  -2  14   5        961.59       1151.28        83.58 o
  -1  14   5        816.55        900.64        70.64 o
   0  14   5        332.11        356.14        46.96 o
   1  14   5       1723.09       1619.92        93.29 o
   2  14   5       2923.22       2881.92       131.17 o
   3  14   5         35.14         44.97        27.34 o
   4  14   5        756.12        744.64        62.40 o
   5  14   5         26.55         27.03        25.15 o
   6  14   5        137.61        141.08        33.60 o
   7  14   5         86.83         85.78        30.68 o
   8  14   5        189.71        190.96        38.19 o
   9  14   5        115.20        126.26        37.98 o
  10  14   5        276.71        304.07        50.51 o
  11  14   5         43.19         41.84        32.87 o
  -4  15   5         41.28         83.06        54.16 o
  -3  15   5       1229.96       1407.78        98.51 o
  -2  15   5       1469.67       1463.91        97.88 o
  -1  15   5        994.57       1033.79        78.47 o
   0  15   5       2987.00       3247.14       148.59 o
   1  15   5         62.48         69.60        32.04 o
   2  15   5         60.34         87.86        33.70 o
   3  15   5         28.45         45.18        28.90 o
   4  15   5       1002.86       1027.53        75.24 o
   5  15   5        304.59        350.30        50.51 o
   6  15   5        896.49        936.85        73.04 o
   7  15   5         92.94        130.23        37.36 o
   8  15   5        623.10        558.48        60.84 o
   9  15   5         29.11         37.15        31.10 o
  -2  16   5         33.13        135.86        47.79 o
  -1  16   5       1267.65       1406.21        98.61 o
   0  16   5        134.33        177.71        42.99 o
   1  16   5        615.77        507.76        58.12 o
   2  16   5       2186.79       2098.78       114.89 o
   3  16   5         70.90         77.74        33.70 o
   4  16   5        823.06        816.74        70.75 o
   5  16   5        539.56        477.92        56.97 o
   6  16   5        109.35         60.73        34.33 o
   7  16   5         91.71         55.31        35.06 o
   8  16   5       1147.65       1016.67        79.31 o
   2  17   5        512.89        454.44        57.81 o
   3  17   5        489.83        470.51        58.44 o
   4  17   5       2728.79       2823.38       139.51 o
  -5 -15   6        237.73        265.36        46.02 o
  -4 -15   6        274.74        324.53        47.37 o
  -3 -15   6         18.87          8.97        28.49 o
  -2 -15   6       1496.24       1631.81        98.82 o
  -1 -15   6         24.74         44.04        30.57 o
   0 -15   6        456.38        543.97        61.15 o
  -7 -14   6       1024.90       1084.50        56.97 o
  -6 -14   6       1135.87       1114.87        56.97 o
  -5 -14   6        383.25        413.33        36.94 o
  -4 -14   6        566.00        532.39        57.18 o
  -3 -14   6         54.58         53.11        30.68 o
  -2 -14   6        127.85        103.93        35.27 o
  -1 -14   6         83.96        118.75        37.15 o
   0 -14   6       1851.98       1999.64       110.09 o
   1 -14   6         34.70         32.45        28.59 o
   2 -14   6       1225.14       1249.48        87.44 o
   3 -14   6        222.73        227.48        43.62 o
  -9 -13   6         30.05         50.40        33.50 o
  -8 -13   6         23.40         13.98        18.47 o
  -7 -13   6         19.97         -6.37        17.01 o
  -6 -13   6        199.72        187.72        27.13 o
  -5 -13   6        794.44        806.20        45.60 o
  -4 -13   6        860.73        927.46        52.28 o
  -3 -13   6       1721.93       1628.68        92.35 o
  -2 -13   6       3600.22       3650.76       153.39 o
  -1 -13   6        237.92        253.78        42.05 o
   0 -13   6        991.42       1018.76        72.73 o
   1 -13   6        303.13        299.06        45.08 o
   2 -13   6        210.58        161.32        37.46 o
   3 -13   6       1365.48       1427.71        90.68 o
   4 -13   6        234.46        275.17        46.64 o
   5 -13   6         68.38         72.52        33.91 o
 -10 -12   6         80.93         78.47        34.85 o
  -9 -12   6         90.64        118.65        25.67 o
  -8 -12   6          8.13         14.92        18.37 o
  -7 -12   6         33.71         44.14        19.30 o
  -6 -12   6         85.08        104.14        22.12 o
  -5 -12   6         15.33          6.37        14.92 o
  -4 -12   6         92.02         93.50        20.14 o
  -3 -12   6        222.73        247.31        26.61 o
  -2 -12   6       1880.07       1878.08        97.98 o
  -1 -12   6       1301.22       1143.04        73.98 o
   0 -12   6       7201.21       7025.10       246.68 o
   1 -12   6          5.26          8.66        21.08 o
   2 -12   6       2024.51       2023.02       106.02 o
   3 -12   6         45.90         72.31        29.74 o
   4 -12   6        181.21        256.70        43.30 o
   5 -12   6         48.98         58.33        31.62 o
   6 -12   6         43.68         57.71        31.72 o
 -10 -11   6         16.76         34.44        21.39 o
  -9 -11   6        668.41        744.74        45.81 o
  -8 -11   6        865.04        896.99        48.21 o
  -7 -11   6        163.66        202.23        25.67 o
  -6 -11   6       1329.17       1261.16        53.95 o
  -5 -11   6        706.75        669.71        38.40 o
  -4 -11   6        320.80        286.02        26.19 o
  -3 -11   6        482.87        473.75        31.83 o
  -2 -11   6        988.66       1088.57        47.06 o
  -1 -11   6         84.20         98.71        26.71 o
   0 -11   6        159.26        152.04        30.89 o
   1 -11   6        290.09        329.12        41.74 o
   2 -11   6       5173.98       5370.02       199.10 o
   3 -11   6        916.88        879.77        65.43 o
   4 -11   6       3718.64       3825.75       159.34 o
   5 -11   6        838.18        876.12        67.72 o
   6 -11   6        142.70        155.79        40.28 o
   7 -11   6         43.87         24.10        27.13 o
 -11 -10   6        184.64        249.29        46.02 o
 -10 -10   6        692.37        749.64        66.16 o
  -9 -10   6        229.34        239.17        41.11 o
  -8 -10   6         27.82         25.88        17.32 o
  -7 -10   6        922.21        877.37        44.24 o
  -6 -10   6       1107.72       1040.05        46.44 o
  -5 -10   6        997.97        957.93        43.51 o
  -4 -10   6        857.50        820.39        39.55 o
  -3 -10   6       1414.66       1415.60        52.70 o
  -2 -10   6        540.31        512.35        31.41 o
  -1 -10   6       2968.20       3049.92        87.76 o
   0 -10   6       1560.69       1582.87        82.54 o
   1 -10   6        207.65        201.81        32.35 o
   2 -10   6         72.30         59.90        23.27 o
   3 -10   6       1368.47       1172.47        72.84 o
   4 -10   6       2046.86       2125.91       105.71 o
   5 -10   6         69.11         29.01        24.10 o
   6 -10   6       2626.76       2590.78        82.96 o
   7 -10   6       1471.47       1497.31        61.88 o
   8 -10   6        725.46        769.78        46.75 o
   9 -10   6        381.78        411.55        53.11 o
 -12  -9   6          4.53         -7.30        28.49 o
 -11  -9   6        927.25       1048.08        79.72 o
 -10  -9   6        106.55         93.18        33.39 o
  -9  -9   6       3900.53       3922.28       161.12 o
  -8  -9   6        942.23        881.65        63.13 o
  -7  -9   6       1174.03       1088.68        68.04 o
  -6  -9   6       1917.52       1702.46        86.40 o
  -5  -9   6        351.88        362.93        26.50 o
  -4  -9   6       1891.24       1745.03        58.64 o
  -3  -9   6          0.34         16.07        10.33 o
  -2  -9   6       4049.78       3782.55        99.03 o
  -1  -9   6        651.96        647.70        33.18 o
   0  -9   6       4205.87       4286.56       108.63 o
   1  -9   6       1260.87       1223.91        68.24 o
   2  -9   6       6319.73       6183.94       213.08 o
   3  -9   6        114.59        116.04        26.82 o
   4  -9   6       5439.72       5394.85       195.45 o
   5  -9   6        580.46        567.45        32.87 o
   6  -9   6          6.52          9.18        13.88 o
   7  -9   6         41.87         42.05        17.64 o
   8  -9   6       1367.84       1316.68        58.23 o
   9  -9   6       1296.67       1302.28        60.42 o
  10  -9   6        128.08        188.25        40.17 o
 -12  -8   6         18.80         20.97        32.14 o
 -11  -8   6         27.15          5.11        27.97 o
 -10  -8   6        330.53        317.12        44.87 o
  -9  -8   6        254.59        314.93        42.16 o
  -8  -8   6        641.70        622.13        52.91 o
  -7  -8   6       2633.51       2612.28       113.53 o
  -6  -8   6       1558.32       1525.38        77.95 o
  -5  -8   6       1763.50       1736.27        84.00 o
  -4  -8   6       5938.97       5502.65       189.19 o
  -3  -8   6        317.59        274.23        21.50 o
  -2  -8   6         31.37         38.92         7.93 o
  -1  -8   6        342.00        328.49        17.32 o
   0  -8   6       3760.61       3803.95        78.57 o
   1  -8   6         10.91         17.43        15.03 o
   2  -8   6       1388.95       1428.02        47.17 o
   3  -8   6        351.41        385.15        24.42 o
   4  -8   6       3242.53       3243.38        87.55 o
   5  -8   6        106.73         99.76        16.49 o
   6  -8   6       3367.79       3327.80        93.71 o
   7  -8   6       1139.24       1149.72        49.67 o
   8  -8   6        311.79        321.40        29.53 o
   9  -8   6        238.69        259.41        23.27 o
  10  -8   6        891.69        875.91        50.51 o
 -12  -7   6         22.71         43.10        32.35 o
 -11  -7   6        437.03        472.18        54.68 o
 -10  -7   6          1.57         11.58        22.54 o
  -9  -7   6       1176.90       1127.08        72.11 o
  -8  -7   6        169.87        160.80        30.37 o
  -7  -7   6          0.05         13.88        16.59 o
  -6  -7   6         31.14         31.30        17.11 o
  -5  -7   6       7002.07       6596.23       217.26 o
  -4  -7   6       8351.92       8426.20       184.80 o
  -3  -7   6       4006.83       3886.17        96.52 o
  -2  -7   6      12259.10      12548.72       186.05 o
  -1  -7   6        411.65        423.24        16.49 o
   0  -7   6       1623.00       1680.75        31.10 o
   1  -7   6       1225.75       1155.56        26.92 o
   2  -7   6         11.83         10.54         8.24 o
   3  -7   6       1038.95       1034.31        38.40 o
   4  -7   6         45.58         45.70        12.21 o
   5  -7   6         97.40         94.85        15.34 o
   6  -7   6       2405.59       2362.99        72.21 o
   7  -7   6         33.25         31.72        13.77 o
   8  -7   6       7469.92       7301.00       175.10 o
   9  -7   6       2481.38       2487.37        82.02 o
  10  -7   6       1524.36       1463.39        90.05 o
  11  -7   6       1441.53       1503.67        65.84 o
 -12  -6   6         48.36         39.24        31.83 o
 -11  -6   6        663.37        723.87        64.07 o
 -10  -6   6        380.63        316.49        42.05 o
  -9  -6   6        740.45        742.44        56.97 o
  -8  -6   6        650.45        641.33        51.24 o
  -7  -6   6       2452.82       2535.89       108.73 o
  -6  -6   6       2020.19       1901.45        86.30 o
  -5  -6   6        550.51        597.19        23.90 o
  -4  -6   6       1368.64       1378.45        37.36 o
  -3  -6   6       5758.89       5877.16       109.46 o
  -2  -6   6       3144.06       3295.35        56.66 o
  -1  -6   6       3308.96       3328.53        50.92 o
   0  -6   6      12778.83      13839.83       179.38 o
   1  -6   6       1745.89       1872.23        33.08 o
   2  -6   6       3725.90       3620.19        55.41 o
   3  -6   6        627.78        573.29        27.24 o
   4  -6   6        356.32        350.82        22.44 o
   5  -6   6        126.36        135.34        16.17 o
   6  -6   6        776.91        795.14        36.42 o
   7  -6   6         48.38         58.96        14.92 o
   8  -6   6        326.71        353.74        27.86 o
   9  -6   6        119.86        122.09        20.97 o
  10  -6   6       4197.89       4283.85       119.69 o
  11  -6   6        450.42        499.00        31.10 o
  12  -6   6        805.11        852.43        50.30 o
 -13  -5   6        339.73        373.05        54.16 o
 -12  -5   6        222.06        251.48        44.97 o
 -11  -5   6        280.43        276.21        43.51 o
 -10  -5   6        203.30        275.79        39.86 o
  -9  -5   6       1744.56       1789.80        91.20 o
  -8  -5   6       1917.88       1928.58        91.83 o
  -7  -5   6       3634.00       3569.99       135.55 o
  -6  -5   6        135.29        171.34        26.61 o
  -5  -5   6       5842.45       5730.96       108.31 o
  -4  -5   6       2169.73       2157.42        41.32 o
  -3  -5   6       4854.89       4834.29        81.08 o
  -2  -5   6       9292.40       9958.57       146.61 o
  -1  -5   6        220.63        249.71        11.69 o
   0  -5   6        562.50        602.30        15.55 o
   1  -5   6       2062.88       2207.82        36.42 o
   2  -5   6      16339.05      17212.92       219.97 o
   3  -5   6        797.62        817.26        22.64 o
   4  -5   6      13683.87      14027.77       289.46 o
   5  -5   6       2364.87       2060.27        66.89 o
   6  -5   6       2801.04       2763.48        76.70 o
   7  -5   6          7.59         25.67        11.79 o
   8  -5   6       1681.63       1650.80        57.71 o
   9  -5   6        178.93        189.08        22.64 o
  10  -5   6         85.52         73.67        19.20 o
  11  -5   6         27.79         37.67        17.64 o
  12  -5   6        621.49        598.13        42.26 o
 -13  -4   6        673.82        756.22        69.39 o
 -12  -4   6        262.87        277.67        44.87 o
 -11  -4   6       1973.32       2038.25       104.35 o
 -10  -4   6       1680.19       1608.54        87.03 o
  -9  -4   6        147.22        182.40        31.83 o
  -8  -4   6       1168.52       1229.44        68.66 o
  -7  -4   6        700.58        728.25        32.45 o
  -6  -4   6        513.80        423.97        23.17 o
  -5  -4   6        199.22        189.29        11.27 o
  -4  -4   6       4560.59       4552.13        74.40 o
  -3  -4   6       5547.62       5860.25        91.41 o
  -2  -4   6       6934.31       6621.58       111.55 o
  -1  -4   6       2784.69       2707.65        47.48 o
   0  -4   6      11009.13      10995.69       159.97 o
   1  -4   6         64.57         73.77         5.84 o
   2  -4   6       4957.18       5062.81        71.06 o
   3  -4   6       4478.46       4985.60        80.45 o
   4  -4   6        121.06        149.22        11.06 o
   5  -4   6         64.73         53.84        11.37 o
   6  -4   6       7615.16       7637.74       169.67 o
   7  -4   6       2555.30       2478.19        71.27 o
   8  -4   6        709.53        703.63        34.96 o
   9  -4   6        688.05        647.07        34.96 o
  10  -4   6        356.14        380.35        29.64 o
  11  -4   6        464.68        468.21        34.12 o
  12  -4   6        128.58        110.51        23.27 o
  13  -4   6       1129.97       1212.85        59.58 o
 -13  -3   6         30.52         47.37        31.72 o
 -12  -3   6       1263.39       1243.63        81.29 o
 -11  -3   6       2483.80       2548.21       118.65 o
 -10  -3   6         19.54         37.88        22.85 o
  -9  -3   6       7540.90       7765.77       176.45 o
  -8  -3   6       3877.40       3975.29        99.86 o
  -7  -3   6        313.46        351.97        22.33 o
  -6  -3   6        912.98        802.65        31.72 o
  -5  -3   6          6.03          5.32         5.22 o
  -4  -3   6       4287.51       4339.47        71.17 o
  -3  -3   6         72.15         71.37         7.10 o
  -2  -3   6       8910.70       9431.29       138.58 o
  -1  -3   6       1622.89       1529.03        30.47 o
   0  -3   6       6498.87       6736.47       101.64 o
   1  -3   6       8676.28       9736.30       142.12 o
   2  -3   6      21019.35      23146.53       289.67 o
   3  -3   6         50.73         51.86         6.57 o
   4  -3   6      13084.60      13127.65       190.75 o
   5  -3   6       2583.93       2635.44        56.66 o
   6  -3   6       1599.37       1630.67        50.51 o
   7  -3   6        457.09        412.70        24.63 o
   8  -3   6       1520.44       1451.18        50.19 o
   9  -3   6       2170.22       2067.26        65.84 o
  10  -3   6        807.86        749.44        38.50 o
  11  -3   6        693.33        724.29        40.28 o
  12  -3   6       1767.79       1744.30        66.47 o
  13  -3   6        425.38        520.70        39.86 o
 -13  -2   6        739.82        836.36        71.79 o
 -12  -2   6          6.37         -7.41        22.33 o
 -11  -2   6        601.28        640.50        37.25 o
 -10  -2   6        283.99        283.20        24.94 o
  -9  -2   6        985.62        901.89        39.55 o
  -8  -2   6        510.48        480.95        27.03 o
  -7  -2   6       7812.56       7891.72       173.32 o
  -6  -2   6       7451.73       6856.58       266.09 o
  -5  -2   6       2096.04       1942.36        38.61 o
  -4  -2   6       7799.42       8073.71       121.57 o
  -3  -2   6         92.81        102.47         7.72 o
  -2  -2   6        309.97        321.60        12.21 o
  -1  -2   6       2225.50       2325.74        42.16 o
   0  -2   6       2726.14       3016.53        50.71 o
   1  -2   6       3303.28       3794.97        60.94 o
   2  -2   6          5.18         21.18         5.95 o
   3  -2   6        508.24        468.21        14.82 o
   4  -2   6      18021.39      18891.28       267.24 o
   5  -2   6        443.72        427.31        15.55 o
   6  -2   6      23600.93      24172.39       480.84 o
   7  -2   6       3921.91       3836.82        94.64 o
   8  -2   6        160.10        158.51        17.53 o
   9  -2   6       1262.40       1251.15        47.06 o
  10  -2   6        909.96        949.06        42.16 o
  11  -2   6        154.92        163.31        21.81 o
  12  -2   6         71.86         96.52        21.08 o
  13  -2   6        227.13        256.59        28.70 o
  14  -2   6         58.54         63.34        32.97 o
 -13  -1   6        437.91        438.58        54.16 o
 -12  -1   6         33.34         33.08        18.57 o
 -11  -1   6        791.27        837.92        42.89 o
 -10  -1   6         23.55         23.58        13.57 o
  -9  -1   6        844.28        848.15        38.71 o
  -8  -1   6        736.60        749.33        34.12 o
  -7  -1   6        709.21        690.48        31.30 o
  -6  -1   6        230.14        207.65        16.59 o
  -5  -1   6       9206.03       9190.14       137.85 o
  -4  -1   6      11425.82      12036.47       175.10 o
  -3  -1   6       8171.69       8423.80       124.91 o
  -2  -1   6      13967.91      14165.30       201.92 o
  -1  -1   6        389.07        351.34        12.21 o
   0  -1   6       5184.04       4894.29        75.65 o
   1  -1   6       1745.97       1640.27        30.78 o
   2  -1   6       5467.91       5919.42        89.53 o
   3  -1   6       2757.40       2913.53        49.15 o
   4  -1   6         30.86         35.79         5.63 o
   5  -1   6        666.14        636.22        18.99 o
   6  -1   6       9268.00       9121.48       137.11 o
   7  -1   6        221.77        176.87        15.97 o
   8  -1   6      10978.11      10939.13       232.07 o
   9  -1   6       3559.12       3521.47        92.04 o
  10  -1   6       1436.59       1382.21        50.19 o
  11  -1   6       1390.03       1449.31        54.89 o
  12  -1   6         54.46         52.07        17.64 o
  13  -1   6         25.02         16.38        17.11 o
  14  -1   6         65.23        117.18        24.94 o
 -13   0   6        213.54        261.81        31.83 o
 -12   0   6         36.36         33.29        18.89 o
 -11   0   6        116.35        143.69        22.12 o
 -10   0   6         90.55         98.71        18.47 o
  -9   0   6       1937.63       1979.82        63.24 o
  -8   0   6        426.16        415.62        25.67 o
  -7   0   6       8504.48       8240.46       180.00 o
  -6   0   6       3767.02       3809.48        92.14 o
  -5   0   6         74.83         54.99         7.20 o
  -4   0   6         34.13         23.37         5.43 o
  -3   0   6         87.87         69.50         6.47 o
  -2   0   6       4402.91       4210.91        66.68 o
  -1   0   6          3.85         11.17         3.86 o
   0   0   6      21830.74      24255.34       301.46 o
   1   0   6       1747.68       1998.08        30.68 o
   2   0   6      28308.08      31731.86       391.73 o
   3   0   6         10.95         -1.98         4.28 o
   4   0   6       6476.14       6071.25        91.93 o
   5   0   6        170.40        178.12         7.72 o
   6   0   6       4830.29       4865.49        78.16 o
   7   0   6        707.46        639.35        27.24 o
   8   0   6          0.68         -5.01         7.41 o
   9   0   6        108.35         79.41        14.40 o
  10   0   6        840.13        793.05        36.31 o
  11   0   6       2102.65       2180.38        69.08 o
  12   0   6        661.51        657.09        38.09 o
  13   0   6       1589.72       1545.72        60.42 o
  14   0   6          9.74         -7.51        17.01 o
 -13   1   6        383.90        440.25        37.36 o
 -12   1   6        213.35        212.98        27.55 o
 -11   1   6          8.43         16.17        15.76 o
 -10   1   6         25.67          8.45        14.09 o
  -9   1   6        276.04        300.63        24.21 o
  -8   1   6        142.29        125.64        16.80 o
  -7   1   6       2098.18       2085.52        60.84 o
  -6   1   6         13.41         20.97         8.77 o
  -5   1   6       6078.05       5920.98       107.58 o
  -4   1   6        157.73        146.19         9.08 o
  -3   1   6       8995.51       9374.73       123.34 o
  -2   1   6       9274.04       9750.81       126.99 o
  -1   1   6       1979.96       2110.36        32.97 o
   0   1   6         72.01         94.85         5.84 o
   1   1   6       2825.04       3052.42        43.51 o
   2   1   6      12759.52      13889.19       174.89 o
   3   1   6        961.69       1052.05        18.47 o
   4   1   6       5546.82       5190.43        70.02 o
   5   1   6        111.28        124.18         6.37 o
   6   1   6       8100.42       8167.10       108.52 o
   7   1   6        703.03        672.95        20.66 o
   8   1   6       7093.90       7315.61       159.65 o
   9   1   6         82.76         74.82        13.25 o
  10   1   6        135.86        110.82        16.59 o
  11   1   6        580.38        577.57        32.04 o
  12   1   6       2026.46       1990.77        66.47 o
  13   1   6        256.68        280.28        27.86 o
  14   1   6        420.44        427.52        29.43 o
 -13   2   6       1338.96       1298.94        85.36 o
 -12   2   6        172.45        197.32        27.55 o
 -11   2   6       1988.49       1814.74        66.47 o
 -10   2   6        656.68        646.03        36.31 o
  -9   2   6        466.55        390.47        27.55 o
  -8   2   6         55.25         30.78        12.31 o
  -7   2   6        394.20        373.47        23.58 o
  -6   2   6       1022.42        800.46        32.35 o
  -5   2   6          9.68         15.97         6.37 o
  -4   2   6         99.79         91.10         7.10 o
  -3   2   6       6414.50       6328.88        86.61 o
  -2   2   6       7717.33       7789.46       103.10 o
  -1   2   6      13868.29      15073.14       190.65 o
   0   2   6      36694.93      38822.49       478.02 o
   1   2   6        966.73       1008.95        18.05 o
   2   2   6      12782.05      13702.20       172.38 o
   3   2   6        183.10        181.15         6.78 o
   4   2   6       1534.22       1545.83        25.04 o
   5   2   6       3227.50       3617.06        51.44 o
   6   2   6       6276.19       6570.03        88.70 o
   7   2   6       2089.98       2115.89        40.07 o
   8   2   6       2311.09       2240.79        49.98 o
   9   2   6       1523.58       1461.72        46.96 o
  10   2   6       5291.24       5275.58       124.49 o
  11   2   6       1582.53       1613.86        54.57 o
  12   2   6       1883.90       1927.75        64.17 o
  13   2   6       1891.71       2006.22        68.77 o
  14   2   6         17.61         37.25        26.50 o
  15   2   6         15.30         23.79        28.49 o
 -12   3   6        448.96        525.40        39.03 o
 -11   3   6       1629.90       1607.71        62.61 o
 -10   3   6          7.40         22.54        14.30 o
  -9   3   6       2026.77       1951.75        64.59 o
  -8   3   6        455.58        434.61        27.34 o
  -7   3   6        259.05        244.70        20.24 o
  -6   3   6        184.60        153.81        13.25 o
  -5   3   6       1812.43       1704.96        41.84 o
  -4   3   6        754.39        676.08        17.32 o
  -3   3   6       3088.12       3234.72        49.15 o
  -2   3   6       1431.85       1434.38        25.46 o
  -1   3   6        217.16        142.02         6.57 o
   0   3   6       4659.80       4592.30        71.17 o
   1   3   6       5809.17       6157.33        82.44 o
   2   3   6      29407.24      32721.09       507.24 o
   3   3   6        173.81        178.96         6.26 o
   4   3   6       5218.39       5091.41        68.14 o
   5   3   6       2870.15       3035.10        43.83 o
   6   3   6        266.48        276.11         9.91 o
   7   3   6          4.77         19.62         4.80 o
   8   3   6        338.06        311.48        12.00 o
   9   3   6         10.91         15.55         9.50 o
  10   3   6         62.81         62.09        13.77 o
  11   3   6         17.21         30.37        13.15 o
  12   3   6       1061.35       1037.02        44.04 o
  13   3   6        226.93        307.52        39.97 o
  14   3   6        670.17        750.27        59.48 o
 -12   4   6          7.40         10.23        18.37 o
 -11   4   6        467.30        444.63        35.27 o
 -10   4   6        951.27        906.90        44.87 o
  -9   4   6        470.74        486.58        31.62 o
  -8   4   6         86.73         62.51        14.82 o
  -7   4   6       3088.71       3010.89        82.02 o
  -6   4   6       1917.48       1796.16        45.70 o
  -5   4   6       2302.33       2053.07        49.98 o
  -4   4   6       2750.21       2640.56        43.62 o
  -3   4   6       6768.37       6579.84        90.47 o
  -2   4   6       1240.89       1049.65        20.77 o
  -1   4   6       8937.18       8818.55       114.99 o
   0   4   6      13970.43      15522.57       195.45 o
   1   4   6         36.27         27.03         3.13 o
   2   4   6       1569.85       1545.31        28.49 o
   3   4   6       4806.02       4871.02        73.77 o
   4   4   6      26381.91      27838.59       386.20 o
   5   4   6         66.93         60.84         4.59 o
   6   4   6       9217.37       9507.67       123.55 o
   7   4   6        699.69        696.64        16.59 o
   8   4   6       3523.15       3652.12        55.10 o
   9   4   6         95.59         91.31        10.33 o
  10   4   6       1270.05       1244.89        35.17 o
  11   4   6         99.61         88.91        15.97 o
  12   4   6          4.95         27.76        21.08 o
  13   4   6         12.78         21.70        21.39 o
 -11   5   6       1120.32       1207.95        55.93 o
 -10   5   6         56.10         64.49        19.30 o
  -9   5   6       1854.35       1900.41        65.43 o
  -8   5   6       1507.86       1373.24        51.55 o
  -7   5   6         13.51          9.81         9.29 o
  -6   5   6        301.24        282.06        17.74 o
  -5   5   6       2916.89       2816.59        61.88 o
  -4   5   6        901.29        881.33        23.90 o
  -3   5   6        512.68        480.74        14.50 o
  -2   5   6       3343.67       3308.39        49.67 o
  -1   5   6       2830.66       2926.79        43.72 o
   0   5   6       6751.64       6692.75        88.70 o
   1   5   6       7002.59       7462.95        97.04 o
   2   5   6       8243.84       8335.31       121.25 o
   3   5   6         18.41         26.71         3.97 o
   4   5   6       2585.04       2888.07        46.64 o
   5   5   6       3083.61       3109.92        44.24 o
   6   5   6       1996.57       2024.69        32.04 o
   7   5   6         92.23        113.95         7.20 o
   8   5   6       9787.31      10149.21       133.78 o
   9   5   6       2953.84       2957.67        61.25 o
  10   5   6       1313.78       1311.88        63.86 o
  11   5   6        850.89        870.69        37.67 o
  12   5   6         14.04         49.77        21.18 o
 -11   6   6        275.69        317.85        32.45 o
 -10   6   6         74.89         82.44        21.39 o
  -9   6   6       3385.71       3315.70        96.63 o
  -8   6   6          6.24         25.15        11.37 o
  -7   6   6       7232.90       7051.71       135.65 o
  -6   6   6       1474.46       1379.91        40.49 o
  -5   6   6       2793.95       2760.14        62.19 o
  -4   6   6       3001.33       2917.29        54.37 o
  -3   6   6         99.16         89.22         7.72 o
  -2   6   6        730.22        788.36        19.83 o
  -1   6   6         23.14         27.76         4.70 o
   0   6   6       4681.14       4852.24        66.68 o
   1   6   6        184.88        181.57         7.10 o
   2   6   6      10281.95      10199.93       146.71 o
   3   6   6       3009.06       2868.66        45.91 o
   4   6   6      11759.18      12616.97       178.85 o
   5   6   6        448.46        473.22        13.25 o
   6   6   6       6305.85       6754.63       100.70 o
   7   6   6        117.15        122.40        13.04 o
   8   6   6         40.73         60.11        11.27 o
   9   6   6        252.58        255.03        18.89 o
  10   6   6       2323.40       2231.93        64.80 o
  11   6   6       1020.37       1074.07        61.77 o
 -11   7   6         93.61        121.25        34.33 o
 -10   7   6          9.37         -4.49        16.59 o
  -9   7   6        436.52        414.06        32.04 o
  -8   7   6        768.70        766.86        33.60 o
  -7   7   6        495.20        451.73        24.94 o
  -6   7   6        119.00        125.95        14.71 o
  -5   7   6       8573.09       8588.46       156.94 o
  -4   7   6       7119.66       6952.37       128.77 o
  -3   7   6       3035.45       3140.70        50.61 o
  -2   7   6      15906.52      16344.74       209.95 o
  -1   7   6          5.29         11.79         4.59 o
   0   7   6        489.59        410.30        11.58 o
   1   7   6        266.76        287.27         8.97 o
   2   7   6        263.75        302.72         8.35 o
   3   7   6         27.97         52.80         9.81 o
   4   7   6        379.71        400.07        20.77 o
   5   7   6        758.69        766.13        28.80 o
   6   7   6       3535.21       3637.61        86.61 o
   7   7   6        126.21        119.38        12.94 o
   8   7   6       7737.70       7888.17       171.55 o
   9   7   6       3088.73       3177.22       121.25 o
  10   7   6        536.71        500.98        41.95 o
  11   7   6        889.60        963.56        59.27 o
  12   7   6        398.73        423.45        43.30 o
 -10   8   6          0.45          4.17        16.90 o
  -9   8   6        277.16        357.92        31.83 o
  -8   8   6        158.47        167.17        19.41 o
  -7   8   6        998.63        948.43        36.42 o
  -6   8   6         60.28         77.95        13.88 o
  -5   8   6         91.73         91.41        13.46 o
  -4   8   6        251.41        290.40        20.56 o
  -3   8   6       7627.98       7791.02       121.88 o
  -2   8   6      10585.68      10731.79       142.65 o
  -1   8   6       8806.27       9143.70       134.30 o
   0   8   6      12722.86      13128.28       168.73 o
   1   8   6        312.82        297.81        11.90 o
   2   8   6        705.01        725.33        29.84 o
   3   8   6         28.67         45.60        10.02 o
   4   8   6         33.12         45.18         9.60 o
   5   8   6        545.32        600.32        25.57 o
   6   8   6        157.94        136.91        22.64 o
   7   8   6         41.44         60.84        17.74 o
   8   8   6       3029.33       3119.73       119.58 o
   9   8   6         15.17         12.94        15.86 o
  10   8   6       6263.27       6557.83       223.10 o
  11   8   6       1525.47       1513.59        80.04 o
  12   8   6        712.43        708.64        56.45 o
 -10   9   6          9.26         15.97        27.34 o
  -9   9   6        447.03        487.94        37.98 o
  -8   9   6        110.07         91.41        17.64 o
  -7   9   6        355.75        369.60        25.04 o
  -6   9   6        469.09        443.59        25.36 o
  -5   9   6       3631.59       3739.25        82.54 o
  -4   9   6       1689.41       1684.61        46.33 o
  -3   9   6       2224.19       2199.47        53.64 o
  -2   9   6        673.45        666.37        25.36 o
  -1   9   6       2862.96       2813.36        60.42 o
   0   9   6       1997.84       1956.34        44.97 o
   1   9   6       1656.45       1510.77        48.31 o
   2   9   6       9816.69       9594.39       283.31 o
   3   9   6        691.13        653.85        28.28 o
   4   9   6       6675.50       6442.10       212.25 o
   5   9   6         46.18         83.58        20.35 o
   6   9   6       2966.69       2870.33       113.01 o
   7   9   6        164.81        167.69        26.61 o
   8   9   6        951.41        913.89        55.31 o
   9   9   6        483.96        452.77        40.70 o
  10   9   6        109.23        120.31        27.44 o
  11   9   6         68.52         75.76        25.88 o
  12   9   6       1260.89       1241.34        77.53 o
  13   9   6        576.03        709.57        62.40 o
  -9  10   6        354.56        356.04        29.32 o
  -8  10   6         50.36         43.20        16.28 o
  -7  10   6        402.48        412.18        27.13 o
  -6  10   6         65.83         61.15        14.92 o
  -5  10   6       1184.84       1264.92        42.05 o
  -4  10   6         24.08         36.00        12.00 o
  -3  10   6       5813.72       5857.64       114.47 o
  -2  10   6       3794.10       3626.55        76.70 o
  -1  10   6        785.18        805.26        27.65 o
   0  10   6       3901.01       3898.90        99.34 o
   1  10   6         78.21         77.11        14.09 o
   2  10   6        481.14        424.49        38.50 o
   3  10   6        906.00        795.87        51.13 o
   4  10   6       6967.49       6792.40       225.39 o
   5  10   6         35.86         31.41        17.43 o
   6  10   6       6574.47       6145.85       209.01 o
   7  10   6        324.86        337.47        36.21 o
   8  10   6       1185.46       1244.05        70.33 o
   9  10   6         12.70          8.24        15.97 o
  10  10   6        976.36        937.26        62.19 o
  11  10   6        299.47        387.34        43.93 o
  12  10   6         23.03          1.25        22.64 o
  13  10   6         17.89         18.68        29.22 o
  -8  11   6       1173.39       1174.35        46.75 o
  -7  11   6        111.38        127.31        20.45 o
  -6  11   6         33.47         46.85        15.97 o
  -5  11   6          6.87         -1.36        12.31 o
  -4  11   6        730.21        677.85        30.99 o
  -3  11   6          5.47          1.15        10.23 o
  -2  11   6        600.06        646.34        35.27 o
  -1  11   6        906.61        912.85        40.59 o
   0  11   6        643.69        642.16        50.82 o
   1  11   6       1780.13       1629.93        82.12 o
   2  11   6       7993.90       7848.52       261.08 o
   3  11   6         30.23         38.50        20.04 o
   4  11   6       2678.38       2570.85       110.30 o
   5  11   6       1272.14       1168.92        67.41 o
   6  11   6        411.37        349.67        37.67 o
   7  11   6        732.63        736.29        54.57 o
   8  11   6       1104.83        996.64        64.38 o
   9  11   6        887.61        965.44        65.43 o
  10  11   6        678.97        684.84        55.51 o
  11  11   6        183.18        162.16        34.44 o
  12  11   6        619.23        627.45        58.33 o
  13  11   6        355.27        407.48        51.76 o
  -7  12   6       1884.71       2054.11        80.45 o
  -6  12   6        894.89        946.24        52.70 o
  -5  12   6        193.54        176.98        26.40 o
  -4  12   6         78.20         95.38        21.91 o
  -3  12   6        112.82        138.68        22.44 o
  -2  12   6        497.15        509.43        51.86 o
  -1  12   6         26.53         45.91        24.52 o
   0  12   6        523.59        519.66        48.63 o
   1  12   6        951.27        905.44        62.19 o
   2  12   6        308.13        269.74        35.79 o
   3  12   6       2076.70       2089.07        99.44 o
   4  12   6       4716.92       4527.82       170.82 o
   5  12   6        167.77         98.92        26.50 o
   6  12   6       3198.37       3151.97       131.69 o
   7  12   6        647.62        573.40        51.03 o
   8  12   6         28.74         33.08        23.90 o
   9  12   6          1.04         12.63        21.70 o
  10  12   6        547.43        549.09        54.57 o
  11  12   6        138.14        123.13        37.15 o
  12  12   6        385.06        435.66        52.28 o
  13  12   6         20.34         53.95        32.66 o
  -6  13   6         70.98         95.06        41.95 o
  -5  13   6       2379.29       2761.08       140.56 o
  -4  13   6       1592.04       1672.93       102.89 o
  -3  13   6        517.48        611.28        62.30 o
  -2  13   6       1331.44       1334.42        87.76 o
  -1  13   6        207.24        193.46        37.36 o
   0  13   6        329.16        366.68        44.97 o
   1  13   6        266.47        256.18        39.03 o
   2  13   6        619.11        577.26        52.91 o
   3  13   6        598.75        563.17        52.07 o
   4  13   6        111.06        112.38        30.57 o
   5  13   6        215.57        196.07        34.64 o
   6  13   6       3864.34       3737.58       152.98 o
   7  13   6         34.77         33.70        24.42 o
   8  13   6       5436.66       5504.73       206.30 o
   9  13   6       1176.83       1177.16        79.31 o
  10  13   6          4.79        -16.70        25.57 o
  11  13   6        358.32        324.84        48.00 o
  12  13   6          1.84          7.41        30.78 o
  -5  14   6         22.98         20.66        38.40 o
  -4  14   6         87.26        128.98        42.78 o
  -3  14   6        791.17        789.82        72.31 o
  -2  14   6        685.42        664.50        65.53 o
  -1  14   6        496.45        478.55        54.26 o
   0  14   6        574.87        684.84        61.98 o
   1  14   6          1.80         17.01        24.94 o
   2  14   6          0.18         46.54        27.03 o
   3  14   6        794.35        758.20        61.88 o
   4  14   6        487.92        480.74        51.24 o
   5  14   6         13.87         15.97        24.42 o
   6  14   6        198.09        221.64        39.03 o
   7  14   6       1415.57       1353.30        84.31 o
   8  14   6        889.90        915.46        69.81 o
   9  14   6         61.75         98.09        34.44 o
  10  14   6        979.77        863.07        72.11 o
  11  14   6        280.57        278.40        48.42 o
  -4  15   6        390.51        380.35        66.05 o
  -3  15   6        485.19        522.58        64.49 o
  -2  15   6       1010.72       1065.30        86.51 o
  -1  15   6         52.65        101.74        38.71 o
   0  15   6        498.70        457.78        53.32 o
   1  15   6          1.79         18.05        26.71 o
   2  15   6       2408.60       2359.23       119.79 o
   3  15   6          6.24         -8.35        23.58 o
   4  15   6        835.55        842.83        68.77 o
   5  15   6        121.19        124.91        37.04 o
   6  15   6        893.47        745.68        66.26 o
   7  15   6        106.47         75.55        32.14 o
   8  15   6        939.94        780.74        68.97 o
   9  15   6        130.14        106.96        38.40 o
  10  15   6         36.13         47.48        33.60 o
  -2  16   6        145.13        222.99        53.84 o
  -1  16   6        456.71        564.53        68.04 o
   0  16   6       1659.62       1659.15       103.20 o
   1  16   6        128.52        172.80        40.59 o
   2  16   6        321.85        341.74        49.77 o
   3  16   6        201.38        130.65        38.71 o
   4  16   6        166.81        193.05        42.05 o
   5  16   6         31.71         27.44        30.37 o
   6  16   6        409.69        377.43        53.43 o
   7  16   6         15.79          9.60        28.80 o
   8  16   6        369.54        357.81        52.70 o
   4  17   6        559.01        474.58        59.79 o
  -6 -14   7        195.08        223.83        32.87 o
  -5 -14   7        491.92        494.09        56.24 o
  -4 -14   7        275.57        223.41        41.84 o
  -3 -14   7        329.20        349.67        49.36 o
  -2 -14   7        903.69        881.54        70.85 o
  -1 -14   7         18.19         21.08        28.59 o
   0 -14   7        415.80        537.40        59.27 o
   1 -14   7        131.43        142.54        39.34 o
   2 -14   7        908.32        968.26        79.72 o
  -8 -13   7        440.01        394.34        38.09 o
  -7 -13   7       2312.45       2293.07        83.69 o
  -6 -13   7        910.71        909.61        50.30 o
  -5 -13   7        818.31        877.37        49.15 o
  -4 -13   7       1263.74       1306.24        84.42 o
  -3 -13   7         72.71         53.11        28.90 o
  -2 -13   7          6.32          0.94        22.64 o
  -1 -13   7         96.18         63.24        28.90 o
   0 -13   7        396.33        377.74        49.67 o
   1 -13   7        471.12        462.06        54.99 o
   2 -13   7        282.52        315.03        48.21 o
   3 -13   7        224.48        251.69        45.50 o
   4 -13   7       1381.93       1534.98        99.34 o
  -9 -12   7          1.05        -17.22        18.37 o
  -8 -12   7         42.70         65.74        22.54 o
  -7 -12   7        580.05        553.89        40.07 o
  -6 -12   7        202.27        152.25        24.00 o
  -5 -12   7       1143.75       1205.65        54.37 o
  -4 -12   7       1768.39       1624.30        63.34 o
  -3 -12   7       1310.98       1243.32        79.72 o
  -2 -12   7       3276.35       3093.01       137.64 o
  -1 -12   7         25.16         25.67        22.33 o
   0 -12   7        999.37        894.79        67.72 o
   1 -12   7          1.51         11.37        21.29 o
   2 -12   7        182.13        161.64        36.73 o
   3 -12   7         89.35        101.84        34.02 o
   4 -12   7        519.31        492.84        57.18 o
   5 -12   7        182.97        197.53        43.20 o
   6 -12   7        554.75        553.16        62.92 o
 -10 -11   7        213.39        222.89        31.72 o
  -9 -11   7        201.62        198.89        29.43 o
  -8 -11   7         61.36         96.21        22.75 o
  -7 -11   7        926.35        903.14        47.17 o
  -6 -11   7        117.89        112.18        21.70 o
  -5 -11   7        315.99        327.97        29.11 o
  -4 -11   7        301.73        294.37        27.03 o
  -3 -11   7        363.50        348.42        28.80 o
  -2 -11   7       2127.42       2018.32       101.11 o
  -1 -11   7       1709.87       1619.81        89.22 o
   0 -11   7       7460.88       7375.30       253.99 o
   1 -11   7         93.10        105.29        30.37 o
   2 -11   7       5085.49       4990.19       191.06 o
   3 -11   7        161.50        142.23        33.91 o
   4 -11   7        319.05        318.37        45.29 o
   5 -11   7        203.98        173.53        38.71 o
   6 -11   7         10.50         27.76        28.17 o
   7 -11   7        131.86         94.44        36.52 o
 -10 -10   7          3.01         -0.21        27.03 o
  -9 -10   7       1301.83       1404.75        89.32 o
  -8 -10   7        132.17        117.29        23.37 o
  -7 -10   7        543.77        531.87        36.21 o
  -6 -10   7        409.56        388.28        30.47 o
  -5 -10   7        911.13        920.36        43.62 o
  -4 -10   7        454.86        445.05        30.37 o
  -3 -10   7        412.37        381.29        27.86 o
  -2 -10   7       1589.48       1608.33        57.39 o
  -1 -10   7        105.20         85.46        26.19 o
   0 -10   7        161.49        199.10        32.66 o
   1 -10   7       1214.46       1168.19        72.52 o
   2 -10   7       3875.27       3774.73       152.04 o
   3 -10   7         32.56         54.89        25.25 o
   4 -10   7       3024.85       2919.79       131.38 o
   5 -10   7        466.46        370.44        46.02 o
   6 -10   7        441.25        414.79        50.71 o
   7 -10   7         72.80         54.78        28.59 o
   8 -10   7        230.03        206.09        30.99 o
   9 -10   7         21.22         48.31        36.31 o
 -11  -9   7       1599.41       1854.18       109.88 o
 -10  -9   7        410.38        461.95        54.57 o
  -9  -9   7         26.26         32.97        27.34 o
  -8  -9   7         42.25         46.02        25.36 o
  -7  -9   7       1893.97       1770.81        92.98 o
  -6  -9   7       3830.79       3636.57       145.57 o
  -5  -9   7        387.20        373.15        27.65 o
  -4  -9   7       2151.44       2057.56        66.68 o
  -3  -9   7       1431.99       1324.71        49.77 o
  -2  -9   7       2103.20       2069.04        65.53 o
  -1  -9   7       3719.60       3692.81        98.09 o
   0  -9   7       6445.99       6433.65       222.26 o
   1  -9   7          9.29          3.03        15.76 o
   2  -9   7       1443.60       1366.87        76.70 o
   3  -9   7        387.06        397.05        43.20 o
   4  -9   7       3420.90       3468.88        95.06 o
   5  -9   7        343.61        327.97        27.03 o
   6  -9   7       5640.02       5890.62       147.86 o
   7  -9   7       2404.31       2407.86        80.24 o
   8  -9   7        490.56        488.35        37.15 o
   9  -9   7        199.76        237.81        30.89 o
 -11  -8   7       1288.65       1388.78        91.62 o
 -10  -8   7          1.89         -7.83        22.96 o
  -9  -8   7        857.82        795.14        63.13 o
  -8  -8   7       1943.22       1893.21        97.88 o
  -7  -8   7         38.33         17.95        19.83 o
  -6  -8   7         42.08         77.32        23.48 o
  -5  -8   7         45.00         35.06        19.51 o
  -4  -8   7         21.52         22.64        17.53 o
  -3  -8   7         97.08         86.40        14.82 o
  -2  -8   7        927.27        858.59        36.63 o
  -1  -8   7        858.96        843.98        36.00 o
   0  -8   7       4652.62       4490.04       163.93 o
   1  -8   7       1561.26       1483.64        76.28 o
   2  -8   7       8569.06       8688.84       190.75 o
   3  -8   7          2.11         10.96        10.54 o
   4  -8   7       2555.80       2336.17        70.33 o
   5  -8   7       2720.02       2612.17        77.74 o
   6  -8   7        169.56        171.13        21.18 o
   7  -8   7         20.24         13.77        14.19 o
   8  -8   7        973.30       1002.17        49.46 o
   9  -8   7        789.56        829.37        47.27 o
  10  -8   7         16.29         22.44        19.30 o
 -12  -7   7          0.55         -7.41        28.70 o
 -11  -7   7         82.28        112.59        37.57 o
 -10  -7   7        146.28        183.76        38.61 o
  -9  -7   7       1644.14       1704.13        93.29 o
  -8  -7   7          9.47         18.05        20.04 o
  -7  -7   7       6383.42       6304.36       218.09 o
  -6  -7   7       3170.24       3133.19       126.68 o
  -5  -7   7       2511.68       2365.39       101.53 o
  -4  -7   7       4513.04       4456.65       160.38 o
  -3  -7   7        326.75        301.57        23.06 o
  -2  -7   7        151.68        174.68        14.09 o
  -1  -7   7        254.54        218.40        15.03 o
   0  -7   7       1646.07       1611.15        34.54 o
   1  -7   7        456.55        449.85        24.10 o
   2  -7   7       3379.52       3105.95        80.97 o
   3  -7   7        294.57        298.54        21.81 o
   4  -7   7       7359.57       7463.79       169.05 o
   5  -7   7         11.07         21.39        12.21 o
   6  -7   7       7617.59       7688.55       178.12 o
   7  -7   7        889.96        764.78        39.13 o
   8  -7   7        397.06        413.01        31.20 o
   9  -7   7        381.28        382.23        32.14 o
  10  -7   7         47.68         66.68        21.39 o
  11  -7   7        238.17        266.51        32.35 o
 -12  -6   7          1.35         10.43        28.38 o
 -11  -6   7        230.03        206.82        42.26 o
 -10  -6   7        161.16        207.13        38.82 o
  -9  -6   7       1652.24       1641.62        90.26 o
  -8  -6   7       1797.03       1785.94        91.62 o
  -7  -6   7         42.38         61.57        23.48 o
  -6  -6   7        632.18        624.32        47.69 o
  -5  -6   7       3086.80       3064.42       120.73 o
  -4  -6   7       7961.39       7792.07       174.89 o
  -3  -6   7       1992.95       2001.00        48.94 o
  -2  -6   7      12294.59      12827.44       219.55 o
  -1  -6   7        470.36        461.54        14.82 o
   0  -6   7        561.63        504.84        15.44 o
   1  -6   7         43.63         34.96         6.57 o
   2  -6   7        111.17        123.45        13.77 o
   3  -6   7        101.90         91.83        13.36 o
   4  -6   7        106.30        125.95        15.55 o
   5  -6   7        119.78        126.78        16.70 o
   6  -6   7       1787.71       1705.69        57.81 o
   7  -6   7         83.45         85.04        16.70 o
   8  -6   7       4804.74       4495.57       145.57 o
   9  -6   7       2559.94       2444.80        79.83 o
  10  -6   7        835.31        801.71        44.97 o
  11  -6   7        911.29        946.24        51.13 o
 -12  -5   7         19.13         43.20        31.83 o
 -11  -5   7       1517.70       1740.34        99.76 o
 -10  -5   7         11.40         16.07        23.58 o
  -9  -5   7       1098.32       1015.00        67.62 o
  -8  -5   7        312.04        356.46        39.86 o
  -7  -5   7       2405.16       2256.03       100.91 o
  -6  -5   7        146.73        128.98        25.15 o
  -5  -5   7        591.00        584.98        42.99 o
  -4  -5   7        324.31        327.76        16.59 o
  -3  -5   7        416.64        390.79        15.34 o
  -2  -5   7       2322.77       2329.91        44.04 o
  -1  -5   7       3762.35       3870.73        65.53 o
   0  -5   7      14544.99      15198.57       195.97 o
   1  -5   7        110.08         97.04         7.20 o
   2  -5   7      11220.13      11680.22       172.59 o
   3  -5   7        490.15        407.17        22.54 o
   4  -5   7        461.46        521.85        26.82 o
   5  -5   7       2840.37       2873.46        78.05 o
   6  -5   7        662.04        659.28        32.45 o
   7  -5   7         61.52         70.44        15.44 o
   8  -5   7        696.68        693.50        36.73 o
   9  -5   7         17.85         13.98        13.46 o
  10  -5   7       3318.08       3257.05        97.67 o
  11  -5   7       1906.22       1884.86        71.37 o
  12  -5   7        763.17        793.78        47.90 o
 -12  -4   7        255.85        283.93        45.91 o
 -11  -4   7         83.54        113.74        33.50 o
 -10  -4   7         76.02        115.41        31.41 o
  -9  -4   7         88.94         72.84        25.25 o
  -8  -4   7        168.08        147.86        28.70 o
  -7  -4   7        204.70        167.48        27.86 o
  -6  -4   7       1679.73       1671.57        51.34 o
  -5  -4   7      10706.81      11055.59       231.55 o
  -4  -4   7       5396.52       5283.30        85.88 o
  -3  -4   7       6239.36       6273.27        98.61 o
  -2  -4   7      14369.24      14451.11       225.92 o
  -1  -4   7        683.85        753.19        20.66 o
   0  -4   7         49.44         77.74         7.62 o
   1  -4   7       1002.01       1068.12        21.91 o
   2  -4   7       5045.12       5376.07        75.65 o
   3  -4   7       8638.78       9119.91       137.74 o
   4  -4   7       5651.44       5745.88       130.33 o
   5  -4   7        602.51        537.09        27.13 o
   6  -4   7       1031.55        980.26        38.71 o
   7  -4   7        109.23         87.03        14.71 o
   8  -4   7       4545.10       4375.88       112.28 o
   9  -4   7        449.24        485.54        31.72 o
  10  -4   7        566.18        502.44        34.12 o
  11  -4   7        620.61        599.59        38.71 o
  12  -4   7        736.12        736.91        44.35 o
  13  -4   7        127.07        176.45        39.86 o
 -12  -3   7          9.15         29.32        28.07 o
 -11  -3   7        723.08        780.95        63.76 o
 -10  -3   7        591.31        576.11        52.70 o
  -9  -3   7         22.09         36.00        21.29 o
  -8  -3   7         56.20         46.33        13.46 o
  -7  -3   7        189.16        159.65        17.11 o
  -6  -3   7        661.17        657.71        29.95 o
  -5  -3   7       1148.94       1095.14        44.97 o
  -4  -3   7         39.26         36.63         6.99 o
  -3  -3   7       8047.05       8135.38       123.55 o
  -2  -3   7       5531.97       5397.57        85.57 o
  -1  -3   7       8936.10       9566.94       141.81 o
   0  -3   7      15886.97      17273.97       245.85 o
   1  -3   7        101.06        117.50         8.45 o
   2  -3   7         70.22        130.65         6.89 o
   3  -3   7       2197.27       2371.96        44.66 o
   4  -3   7       8400.58       9095.60       137.43 o
   5  -3   7        738.95        702.27        29.74 o
   6  -3   7        207.92        207.45        17.95 o
   7  -3   7       1108.89        977.13        39.13 o
   8  -3   7       1488.71       1484.37        52.17 o
   9  -3   7         28.86         17.74        12.42 o
  10  -3   7       4373.89       4391.74       116.14 o
  11  -3   7         96.44        111.65        20.45 o
  12  -3   7        414.35        439.83        34.33 o
  13  -3   7         74.49         66.99        22.54 o
 -13  -2   7         36.56         18.26        28.38 o
 -12  -2   7        549.02        627.97        60.73 o
 -11  -2   7       1334.77       1327.43        81.91 o
 -10  -2   7        122.72        105.29        25.67 o
  -9  -2   7       5319.17       5375.13       132.11 o
  -8  -2   7       3291.97       3283.97        88.07 o
  -7  -2   7       3270.41       3329.99        86.51 o
  -6  -2   7       1020.35        939.98        35.79 o
  -5  -2   7        610.52        530.41        25.15 o
  -4  -2   7        603.39        578.72        18.47 o
  -3  -2   7       3111.80       3383.00        58.33 o
  -2  -2   7        662.18        615.24        18.89 o
  -1  -2   7        126.70        140.14         8.77 o
   0  -2   7        321.50        309.19        12.31 o
   1  -2   7       5402.28       5775.10        89.43 o
   2  -2   7      17693.66      18556.31       262.44 o
   3  -2   7        692.80        730.97        20.04 o
   4  -2   7      20639.00      21476.63       303.24 o
   5  -2   7       1140.81       1181.65        32.35 o
   6  -2   7       3434.87       3298.06        83.58 o
   7  -2   7        306.55        248.66        19.20 o
   8  -2   7        641.49        652.81        31.93 o
   9  -2   7       1359.33       1344.02        49.88 o
  10  -2   7        268.62        289.78        25.25 o
  11  -2   7        271.94        258.79        25.88 o
  12  -2   7        287.95        299.48        29.11 o
  13  -2   7        510.81        594.06        39.76 o
  14  -2   7        287.50        320.35        50.82 o
 -12  -1   7        122.02        106.75        24.21 o
 -11  -1   7        259.09        216.11        25.77 o
 -10  -1   7       1346.64       1358.94        53.74 o
  -9  -1   7       1562.20       1463.08        53.32 o
  -8  -1   7         45.30         56.14        13.88 o
  -7  -1   7       6854.56       6659.36       151.52 o
  -6  -1   7       3474.48       3255.38        82.85 o
  -5  -1   7       4981.84       4974.95       114.26 o
  -4  -1   7       3282.33       3226.89        56.66 o
  -3  -1   7       1090.03       1054.14        25.04 o
  -2  -1   7        785.22        712.91        19.30 o
  -1  -1   7       3429.20       3666.73        60.52 o
   0  -1   7       1090.84       1016.78        23.37 o
   1  -1   7        114.98        112.49         7.83 o
   2  -1   7         38.03         44.24         5.95 o
   3  -1   7       5083.32       5418.85        84.42 o
   4  -1   7      14161.99      15190.95       217.46 o
   5  -1   7         31.76         41.64         6.89 o
   6  -1   7      14204.88      14576.96       297.71 o
   7  -1   7       1761.17       1843.43        57.29 o
   8  -1   7        794.75        757.78        33.60 o
   9  -1   7        302.98        271.93        22.12 o
  10  -1   7        147.01        138.89        18.78 o
  11  -1   7         89.99        107.90        18.78 o
  12  -1   7         65.11         93.50        20.77 o
  13  -1   7          1.73          2.19        15.65 o
  14  -1   7        437.18        461.75        38.19 o
 -13   0   7        204.16        224.04        39.65 o
 -12   0   7        272.15        290.93        31.10 o
 -11   0   7       1405.53       1481.34        60.00 o
 -10   0   7          7.90          9.39        13.25 o
  -9   0   7       5016.86       4734.11       120.73 o
  -8   0   7        438.41        408.84        21.70 o
  -7   0   7         39.15         54.05        12.73 o
  -6   0   7         94.62         82.85        13.36 o
  -5   0   7       2415.57       2393.56        64.17 o
  -4   0   7       9479.58       9183.98       137.64 o
  -3   0   7       4107.46       3909.86        64.80 o
  -2   0   7      15647.20      15971.06       231.34 o
  -1   0   7       1206.56       1100.47        24.52 o
   0   0   7      14026.86      15275.68       216.94 o
   1   0   7       9390.55      10553.98       136.28 o
   2   0   7       8849.32       9228.02       119.79 o
   3   0   7       2363.93       2505.22        43.62 o
   4   0   7       3714.89       4068.26        65.84 o
   5   0   7        309.27        307.00        12.83 o
   6   0   7       3365.20       3491.00        61.04 o
   7   0   7        449.20        397.88        22.64 o
   8   0   7       8252.03       8638.76       187.62 o
   9   0   7       3847.17       3903.49        98.71 o
  10   0   7       1392.70       1363.11        49.77 o
  11   0   7       1672.99       1621.59        57.39 o
  12   0   7         57.30         57.91        18.16 o
  13   0   7        120.65        178.96        24.63 o
  14   0   7        249.12        252.32        30.26 o
 -13   1   7          5.22         14.40        25.77 o
 -12   1   7        161.37        165.39        26.61 o
 -11   1   7         20.81         35.58        17.74 o
 -10   1   7        205.66        200.35        23.37 o
  -9   1   7       1094.39       1114.14        46.12 o
  -8   1   7        126.63        132.84        17.64 o
  -7   1   7       6022.35       6007.38       139.10 o
  -6   1   7       2993.27       2759.93        73.36 o
  -5   1   7       2217.23       2269.07        61.67 o
  -4   1   7      10018.85      10352.07       153.39 o
  -3   1   7       9233.42       9574.35       127.10 o
  -2   1   7       4952.99       4771.99        67.62 o
  -1   1   7       2269.27       2138.32        34.54 o
   0   1   7       9480.57       9864.03       128.04 o
   1   1   7        258.33        341.22        10.54 o
   3   1   7       5759.51       6231.53        83.17 o
   4   1   7      15660.69      17047.11       214.85 o
   5   1   7       2462.99       2642.54        40.17 o
   6   1   7      15626.23      16446.69       209.32 o
   7   1   7       2795.18       2843.83        59.27 o
   8   1   7         10.30         17.64         9.39 o
   9   1   7       2158.11       1817.66        68.45 o
  10   1   7       6987.85       7022.08       160.28 o
  11   1   7        859.10        827.49        38.92 o
  12   1   7        597.49        578.62        34.75 o
  13   1   7       1016.61       1125.51        50.19 o
  14   1   7        111.11        157.98        36.84 o
 -12   2   7        177.81        189.19        28.38 o
 -11   2   7        128.39        129.81        23.37 o
 -10   2   7         75.40         78.16        18.26 o
  -9   2   7        137.35        151.20        20.14 o
  -8   2   7          0.36         20.66        11.48 o
  -7   2   7       3394.88       3119.10        83.06 o
  -6   2   7        380.53        372.74        22.75 o
  -5   2   7      20980.07      20946.54       419.38 o
  -4   2   7       3549.38       3555.59        54.89 o
  -3   2   7       3720.22       3603.18        54.16 o
  -2   2   7       6404.51       6352.05        86.82 o
  -1   2   7        203.83        194.19         8.14 o
   0   2   7         25.67         15.03         4.07 o
   1   2   7         14.20         16.70         3.55 o
   2   2   7       2712.94       2771.51        40.59 o
   3   2   7       1433.65       1552.51        25.36 o
   4   2   7      21745.49      23834.61       296.77 o
   5   2   7         32.97         38.19         4.80 o
   6   2   7      18883.95      20098.70       253.36 o
   7   2   7          6.69          8.45         4.80 o
   8   2   7      17157.90      17353.59       350.51 o
   9   2   7        430.20        444.74        24.94 o
  10   2   7        316.05        341.01        23.58 o
  11   2   7        960.67        974.31        41.32 o
  12   2   7        392.65        425.01        29.84 o
  13   2   7        542.38        589.26        53.64 o
  14   2   7        334.11        314.30        43.62 o
  15   2   7        788.08        850.76        72.21 o
 -12   3   7         34.85         31.51        20.04 o
 -11   3   7       1316.75       1293.83        56.66 o
 -10   3   7        554.60        531.35        34.96 o
  -9   3   7        569.95        570.27        33.60 o
  -8   3   7          2.99          5.22        10.96 o
  -7   3   7        815.79        692.36        32.97 o
  -6   3   7         26.02         35.37        10.96 o
  -5   3   7        110.30         80.56        10.43 o
  -4   3   7        446.44        500.77        17.32 o
  -3   3   7       4580.32       4533.66        65.95 o
  -2   3   7       4262.86       4319.01        62.09 o
  -1   3   7       7873.95       8057.43       106.64 o
   0   3   7      24994.57      25965.63       323.27 o
   1   3   7         29.22         44.14         4.28 o
   2   3   7      11625.01      12361.73       157.05 o
   3   3   7       1521.68       1627.74        25.88 o
   4   3   7         15.04         30.89         3.86 o
   5   3   7        379.40        376.49        10.96 o
   6   3   7       1495.89       1364.89        24.63 o
   7   3   7          8.22          8.66         4.59 o
   8   3   7       1015.44        993.09        24.73 o
   9   3   7         80.94        106.33        14.30 o
  10   3   7       3418.45       3491.21        89.01 o
  11   3   7       1328.87       1464.75        51.55 o
  12   3   7        645.32        642.58        50.51 o
  13   3   7       1918.87       1990.57        97.46 o
  14   3   7         77.70         79.83        29.74 o
  15   3   7         13.95          8.03        27.03 o
 -12   4   7        467.95        523.94        40.17 o
 -11   4   7       1076.19        999.77        50.40 o
 -10   4   7         11.36         13.88        14.71 o
  -9   4   7       2284.88       2260.73        72.84 o
  -8   4   7        456.60        435.03        29.01 o
  -7   4   7       1712.41       1646.21        54.99 o
  -6   4   7         29.81         31.30         9.50 o
  -5   4   7       2764.07       2782.47        61.25 o
  -4   4   7        361.96        340.80        14.82 o
  -3   4   7       1731.18       1877.14        33.39 o
  -2   4   7       2873.24       3008.91        48.52 o
  -1   4   7       5143.09       5091.82        70.75 o
   0   4   7       9725.18       9982.88       129.39 o
   1   4   7      11345.74      12113.48       154.44 o
   2   4   7      37870.95      38982.36       538.65 o
   3   4   7        585.39        613.16        15.97 o
   4   4   7       9472.23       9817.59       142.65 o
   5   4   7         31.77         41.84         4.49 o
   6   4   7       1268.85       1194.90        22.23 o
   7   4   7        205.33        223.62         9.50 o
   8   4   7          3.80         14.50         5.53 o
   9   4   7          9.16         25.88         8.14 o
  10   4   7        122.01        171.97        25.98 o
  11   4   7         33.26         52.59        21.39 o
  12   4   7       3277.60       3155.00       125.64 o
  13   4   7        923.53       1084.08        68.66 o
  14   4   7       1863.84       1894.46        96.63 o
 -11   5   7       1380.91       1337.76        59.90 o
 -10   5   7        730.59        706.03        41.22 o
  -9   5   7        219.12        168.84        22.64 o
  -8   5   7        113.56        127.62        19.30 o
  -7   5   7       3619.18       3618.10        79.72 o
  -6   5   7       1793.37       1764.34        46.96 o
  -5   5   7        252.97        215.17        15.34 o
  -4   5   7       2705.84       2679.06        58.64 o
  -3   5   7       2210.43       2099.19        36.52 o
  -2   5   7       2096.68       2135.51        35.79 o
  -1   5   7       2952.70       3037.19        45.91 o
   0   5   7       2297.16       2230.46        34.96 o
   1   5   7        122.31        146.92         6.26 o
   2   5   7        952.75       1114.24        23.48 o
   3   5   7       2677.80       2720.28        45.60 o
   4   5   7       9198.74       9629.14       139.83 o
   5   5   7        103.23        114.78         7.62 o
   6   5   7      22491.00      24085.15       337.67 o
   7   5   7       7445.92       7763.79       116.87 o
   8   5   7        680.69        639.45        19.51 o
   9   5   7        381.39        356.46        21.91 o
  10   5   7         40.17         62.40        13.04 o
  11   5   7        150.85        139.20        26.92 o
  12   5   7        206.50        198.79        31.41 o
 -11   6   7       2085.14       2188.72        80.14 o
 -10   6   7         16.06         17.01        17.43 o
  -9   6   7       2462.66       2423.61        79.20 o
  -8   6   7        804.86        769.68        39.03 o
  -7   6   7        119.18        134.61        15.76 o
  -6   6   7         45.69         40.59        10.85 o
  -5   6   7        241.46        239.69        16.80 o
  -4   6   7       2823.07       2764.42        61.15 o
  -3   6   7        996.46       1009.58        24.00 o
  -2   6   7        419.14        420.74        13.67 o
  -1   6   7       2698.54       2710.68        42.37 o
   0   6   7       2385.26       2263.65        37.25 o
   1   6   7       9218.00       9459.25       122.71 o
   2   6   7      13199.70      13785.99       196.80 o
   3   6   7        367.65        365.12        11.58 o
   4   6   7       2712.61       2723.10        45.29 o
   5   6   7        688.01        712.08        17.64 o
   6   6   7      11850.60      12150.32       174.99 o
   7   6   7        113.35        118.02        13.15 o
   8   6   7       5510.38       5449.85       125.01 o
   9   6   7       1313.78       1142.73        40.80 o
  10   6   7       1088.85       1059.04        40.70 o
 -10   7   7        138.84        144.42        26.09 o
  -9   7   7       1423.66       1339.53        56.77 o
  -8   7   7         18.52         32.14        13.25 o
  -7   7   7       3744.55       3630.20        82.75 o
  -6   7   7       2729.68       2545.81        62.51 o
  -5   7   7       1275.70       1252.09        38.30 o
  -4   7   7       2377.41       2275.44        54.37 o
  -3   7   7         33.96         28.07         8.14 o
  -2   7   7        233.83        221.43        10.75 o
  -1   7   7        534.44        505.88        14.71 o
   0   7   7        797.09        781.47        17.32 o
   1   7   7          0.52         22.23         5.63 o
   2   7   7      10042.92       9807.36       142.75 o
   3   7   7       3181.50       3170.55        51.13 o
   4   7   7      14702.53      15409.14       217.78 o
   5   7   7          3.57          5.11         7.62 o
   6   7   7       5345.55       5340.49       120.94 o
   7   7   7       3499.47       3726.31        90.58 o
   8   7   7          6.83         19.62        10.12 o
   9   7   7          4.21         24.73        17.43 o
  10   7   7        589.86        544.18        43.30 o
  11   7   7        965.83        904.92        57.60 o
 -10   8   7         47.25         71.90        22.33 o
  -9   8   7        136.54        150.16        25.04 o
  -8   8   7        280.85        280.18        23.58 o
  -7   8   7        918.34        958.86        37.57 o
  -6   8   7        181.31        190.33        18.05 o
  -5   8   7       7614.14       7723.09       145.88 o
  -4   8   7       2928.85       2955.38        66.89 o
  -3   8   7       2018.83       2011.64        49.57 o
  -2   8   7       4551.49       4592.41        73.15 o
  -1   8   7        136.01        144.21         8.87 o
   0   8   7         55.14         84.42         8.14 o
   1   8   7         52.45         51.86        11.37 o
   2   8   7        323.84        365.95        22.02 o
   3   8   7        602.03        599.69        27.24 o
   4   8   7        456.57        479.69        24.00 o
   5   8   7        663.12        685.05        28.90 o
   6   8   7       2016.33       2075.92        91.62 o
   7   8   7         31.94         43.51        17.43 o
   8   8   7       6288.86       6462.55       213.81 o
   9   8   7       1176.65       1255.63        65.74 o
  10   8   7        191.51        196.18        30.57 o
  11   8   7        313.06        363.97        38.82 o
  12   8   7        641.66        647.90        53.01 o
  -9   9   7        705.36        769.26        46.12 o
  -8   9   7         50.85         49.36        16.28 o
  -7   9   7       2322.72       2217.00        61.77 o
  -6   9   7        665.46        711.56        32.24 o
  -5   9   7         82.87         92.35        14.71 o
  -4   9   7         90.18         70.44        12.94 o
  -3   9   7       2145.21       2004.24        50.82 o
  -2   9   7       2267.52       2284.20        53.64 o
  -1   9   7       3054.91       3093.12        84.21 o
   0   9   7       9354.54       9470.53       207.45 o
   1   9   7        723.65        665.85        30.89 o
   2   9   7       2632.49       2333.77        65.64 o
   3   9   7        129.35        123.45        14.92 o
   4   9   7       1183.57       1279.22        42.57 o
   5   9   7        719.30        597.71        42.89 o
   6   9   7        781.76        790.45        50.09 o
   7   9   7         69.20         60.11        19.72 o
   8   9   7        328.71        288.42        33.50 o
   9   9   7        189.79        210.89        29.84 o
  10   9   7       3460.77       3326.76       132.00 o
  11   9   7        647.50        754.24        56.24 o
  12   9   7       1142.83       1164.64        73.88 o
  -9  10   7        239.10        325.99        34.44 o
  -8  10   7          3.93         10.02        15.34 o
  -7  10   7        709.26        767.07        35.69 o
  -6  10   7        277.90        327.66        24.10 o
  -5  10   7       1560.05       1671.99        50.09 o
  -4  10   7        655.64        621.19        28.28 o
  -3  10   7        973.89        917.02        32.87 o
  -2  10   7       1760.29       1746.91        60.21 o
  -1  10   7        845.20        871.32        39.13 o
   0  10   7        645.89        669.61        33.08 o
   1  10   7       2000.41       1931.19        59.79 o
   2  10   7       9538.95       9233.96       201.81 o
   3  10   7        702.21        633.09        47.06 o
   4  10   7       3370.76       3180.15       124.70 o
   5  10   7         19.49         32.97        18.05 o
   6  10   7        955.68        917.13        56.66 o
   7  10   7         92.84         70.12        23.06 o
   8  10   7        496.64        555.56        46.23 o
   9  10   7        290.00        311.80        38.61 o
  10  10   7         11.68          0.31        16.90 o
  11  10   7         53.68         58.96        24.63 o
  12  10   7       1005.09        953.44        68.14 o
  13  10   7        123.96        150.58        36.00 o
  -8  11   7         37.46         24.73        17.32 o
  -7  11   7         27.11         65.22        17.74 o
  -6  11   7        105.90        101.84        23.79 o
  -5  11   7        207.34        253.99        29.43 o
  -4  11   7        330.16        341.43        30.37 o
  -3  11   7       4231.05       4434.32       119.27 o
  -2  11   7       1682.86       1732.51        61.77 o
  -1  11   7       4744.28       4802.25       122.19 o
   0  11   7       5374.88       4769.38       144.73 o
   1  11   7          4.68         31.41        17.64 o
   2  11   7         28.92         49.15        21.91 o
   3  11   7        326.66        283.62        34.54 o
   4  11   7       2688.67       2549.88       110.09 o
   5  11   7       1938.89       1759.74        85.88 o
   6  11   7       1482.96       1568.06        80.66 o
   7  11   7         71.02         70.23        23.58 o
   8  11   7       1106.90       1226.00        72.63 o
   9  11   7         15.56         36.00        22.44 o
  10  11   7       2521.74       2461.60       115.20 o
  11  11   7        134.40        174.68        37.67 o
  12  11   7        591.98        551.07        56.77 o
  13  11   7        353.14        277.57        45.29 o
  -7  12   7         18.34          2.40        20.14 o
  -6  12   7        213.25        253.15        31.72 o
  -5  12   7         52.16         59.37        20.77 o
  -4  12   7         31.62         31.72        18.78 o
  -3  12   7        163.04        189.92        24.73 o
  -2  12   7          2.56         26.50        16.07 o
  -1  12   7       1865.51       1953.10       100.80 o
   0  12   7       1377.24       1345.17        79.10 o
   1  12   7       2762.10       2892.77       125.74 o
   2  12   7       3391.05       3334.69       137.64 o
   3  12   7          8.74         20.97        19.72 o
   4  12   7       1010.93        855.66        59.37 o
   5  12   7        782.34        720.95        55.93 o
   6  12   7         17.98         -2.61        18.05 o
   7  12   7         31.30        -10.64        17.95 o
   8  12   7        123.29        119.90        30.37 o
   9  12   7         26.49         37.77        26.82 o
  10  12   7        746.92        767.70        62.51 o
  11  12   7         10.53        -23.58        23.58 o
  12  12   7        657.96        704.36        64.80 o
  13  12   7        154.93        186.79        42.47 o
  -6  13   7        361.83        413.01        39.97 o
  -5  13   7        564.38        668.67        70.12 o
  -4  13   7         23.00         14.92        32.45 o
  -3  13   7        408.67        471.55        56.45 o
  -2  13   7        158.98        167.06        38.92 o
  -1  13   7        211.67        184.80        40.07 o
   0  13   7        100.44        143.38        34.02 o
   1  13   7        312.46        353.85        44.87 o
   2  13   7        637.50        720.84        58.02 o
   3  13   7       1519.07       1294.14        77.74 o
   4  13   7       6545.44       6454.00       231.03 o
   5  13   7         89.42         87.65        28.90 o
   6  13   7       5042.68       5014.60       190.54 o
   7  13   7         38.78         31.10        24.00 o
   8  13   7        155.76        159.34        34.44 o
   9  13   7          2.32         -4.80        23.17 o
  10  13   7        140.46         96.84        34.33 o
  11  13   7        103.11        111.13        37.67 o
  12  13   7        250.49        275.79        48.31 o
  -5  14   7        991.35        973.47        86.40 o
  -4  14   7        247.90        255.13        50.09 o
  -3  14   7        255.00        286.86        51.65 o
  -2  14   7        459.01        550.02        61.46 o
  -1  14   7        160.41        180.52        42.26 o
   0  14   7        102.48         87.76        33.18 o
   1  14   7        585.87        591.56        57.71 o
   2  14   7        632.21        550.02        54.89 o
   3  14   7        100.04        146.19        34.96 o
   4  14   7          2.76          8.87        22.33 o
   5  14   7        962.27        953.33        69.08 o
   6  14   7       1221.80       1133.75        76.17 o
   7  14   7        177.50        194.19        37.67 o
   8  14   7       1822.50       1660.51        96.63 o
   9  14   7         90.78         37.15        31.41 o
  10  14   7        559.11        570.89        59.48 o
  11  14   7        147.31        193.05        44.04 o
  -3  15   7        585.03        707.17        75.44 o
  -2  15   7       1094.85       1188.95        91.31 o
  -1  15   7        694.39        784.18        72.73 o
   0  15   7       1372.47       1495.01        94.54 o
   1  15   7        544.13        566.82        58.85 o
   2  15   7        435.09        357.29        48.94 o
   3  15   7        271.15        248.25        42.68 o
   4  15   7        824.94        669.30        62.61 o
   5  15   7         85.91         99.03        34.02 o
   6  15   7        370.63        332.77        49.15 o
   7  15   7        124.94         99.03        36.21 o
   8  15   7        167.94        140.87        38.71 o
   9  15   7        123.25        133.15        41.22 o
  10  15   7       2254.09       2542.68       131.48 o
  -1  16   7        194.34        272.14        55.72 o
   0  16   7         20.46          5.95        30.05 o
   1  16   7         11.53         27.76        29.64 o
   2  16   7         65.82         83.17        34.64 o
   3  16   7          3.40          3.55        25.88 o
   4  16   7         45.06         41.22        30.47 o
   5  16   7         94.41        161.32        41.43 o
   6  16   7       1455.54       1310.21        89.53 o
   7  16   7         45.69         34.85        31.10 o
   8  16   7        479.65        452.25        58.64 o
  -4 -14   8        413.75        418.13        54.05 o
  -3 -14   8         64.60        109.04        35.27 o
  -2 -14   8        293.64        310.33        48.52 o
  -1 -14   8        410.85        326.30        49.98 o
   0 -14   8        557.70        619.73        65.84 o
  -7 -13   8        180.32        250.75        32.77 o
  -6 -13   8        417.68        415.94        37.57 o
  -5 -13   8         86.76         91.62        35.06 o
  -4 -13   8        518.77        517.99        57.71 o
  -3 -13   8        155.34        140.25        36.52 o
  -2 -13   8       1343.95       1178.83        81.08 o
  -1 -13   8          0.87         24.63        28.59 o
   0 -13   8        820.25       1005.30        77.95 o
   1 -13   8        144.13        162.16        40.07 o
   2 -13   8        871.64        905.96        75.97 o
   3 -13   8        127.00        147.55        39.86 o
  -8 -12   8          1.01         12.31        19.41 o
  -7 -12   8       1444.97       1478.94        64.59 o
  -6 -12   8       1179.51       1088.26        54.16 o
  -5 -12   8        728.71        791.49        45.91 o
  -4 -12   8        958.66        930.69        70.75 o
  -3 -12   8         66.19         67.72        28.38 o
  -2 -12   8         12.20         -6.68        21.91 o
  -1 -12   8        236.87        207.13        38.71 o
   0 -12   8        253.55        245.01        41.84 o
   1 -12   8         10.97        -19.51        19.51 o
   2 -12   8        441.48        406.75        52.28 o
   3 -12   8         92.61         56.97        31.30 o
   4 -12   8       1128.21       1270.35        88.07 o
   5 -12   8         59.69         78.68        33.29 o
  -9 -11   8        114.42         98.40        26.50 o
  -8 -11   8          3.88         -4.17        17.53 o
  -7 -11   8         40.16         40.07        19.10 o
  -6 -11   8        223.84        238.86        27.76 o
  -5 -11   8       1465.15       1531.12        60.84 o
  -4 -11   8       2297.61       2159.61        74.09 o
  -3 -11   8       2037.97       1949.24       101.43 o
  -2 -11   8       3128.69       3211.45       139.51 o
  -1 -11   8         39.70         22.12        23.58 o
   0 -11   8       1147.46       1117.27        73.98 o
   1 -11   8        326.41        276.63        41.43 o
   2 -11   8         89.92         96.84        29.22 o
   3 -11   8        793.67        866.10        68.97 o
   4 -11   8        206.12        251.38        42.99 o
   5 -11   8          0.63         21.29        27.13 o
   6 -11   8        924.72        960.33        76.91 o
   7 -11   8         62.15         60.21        30.89 o
 -10 -10   8        222.38        237.29        47.17 o
  -9 -10   8        507.08        498.06        58.44 o
  -8 -10   8         32.98         50.61        29.01 o
  -7 -10   8        831.17        806.93        44.56 o
  -6 -10   8        441.77        441.19        33.08 o
  -5 -10   8        117.42        133.67        21.39 o
  -4 -10   8       1025.17        974.00        45.39 o
  -3 -10   8        447.68        461.22        31.83 o
  -2 -10   8        690.00        571.83        52.17 o
  -1 -10   8        470.22        447.87        47.17 o
   0 -10   8       6002.80       5515.59       202.54 o
   1 -10   8        146.01        133.46        31.20 o
   2 -10   8       2331.12       2234.22       109.25 o
   3 -10   8        174.85        165.18        34.44 o
   4 -10   8        101.31        127.72        33.08 o
   5 -10   8        197.04        172.91        38.30 o
   6 -10   8        192.62        209.53        42.37 o
   7 -10   8          7.94         13.15        24.94 o
   8 -10   8         13.67          5.22        27.34 o
 -10  -9   8          9.50          4.38        28.38 o
  -9  -9   8        813.70        724.29        64.59 o
  -8  -9   8        737.46        701.02        60.94 o
  -7  -9   8        818.53        802.45        63.76 o
  -6  -9   8        278.41        298.13        39.65 o
  -5  -9   8       3075.49       3097.40        90.99 o
  -4  -9   8        116.35        144.84        19.51 o
  -3  -9   8       1813.91       1716.54        59.27 o
  -2  -9   8       1153.33       1205.23        47.79 o
  -1  -9   8        102.62         96.63        26.30 o
   0  -9   8         46.46         72.42        24.31 o
   1  -9   8       1202.80       1033.16        66.47 o
   2  -9   8       4566.90       4271.74       165.71 o
   3  -9   8        103.95         93.50        28.38 o
   4  -9   8       5749.17       5686.82       209.01 o
   5  -9   8        422.45        432.11        30.57 o
   6  -9   8       1151.59       1160.47        51.65 o
   7  -9   8         78.31         32.04        18.16 o
   8  -9   8        403.48        414.48        35.06 o
   9  -9   8         93.38         87.76        24.10 o
 -11  -8   8        684.23        757.99        70.12 o
 -10  -8   8        495.50        485.75        56.56 o
  -9  -8   8         58.48         83.90        32.97 o
  -8  -8   8        144.09        103.83        30.68 o
  -7  -8   8         82.62         64.80        25.25 o
  -6  -8   8         53.31         97.78        27.03 o
  -5  -8   8         98.66        114.37        26.61 o
  -4  -8   8        913.18        890.10        59.27 o
  -3  -8   8        759.76        739.31        35.48 o
  -2  -8   8       2435.52       2206.46        66.99 o
  -1  -8   8       2060.92       2194.05        66.26 o
   0  -8   8       5717.55       5406.96       191.79 o
   1  -8   8       1070.96       1046.83        65.11 o
   2  -8   8       2907.95       2688.45       116.14 o
   3  -8   8        148.62        142.44        17.43 o
   4  -8   8        800.97        793.16        37.67 o
   5  -8   8        137.48        140.56        19.72 o
   6  -8   8       1622.81       1423.84        55.10 o
   7  -8   8        649.29        646.65        38.82 o
   8  -8   8        590.53        629.33        40.07 o
   9  -8   8        747.10        785.02        46.64 o
  10  -8   8        370.30        376.18        35.48 o
 -11  -7   8       1317.85       1444.30        94.33 o
 -10  -7   8         73.56         89.11        32.66 o
  -9  -7   8       2705.35       2809.60       128.98 o
  -8  -7   8        330.42        351.55        43.41 o
  -7  -7   8       1368.28       1372.09        79.31 o
  -6  -7   8        238.43        212.87        33.29 o
  -5  -7   8         17.89         18.16        16.80 o
  -4  -7   8        911.10        990.90        60.63 o
  -3  -7   8         34.92         45.39        19.51 o
  -2  -7   8         97.44         65.74        13.25 o
  -1  -7   8        404.19        385.26        24.52 o
   0  -7   8       2891.21       2877.74       117.91 o
   1  -7   8       4697.85       4645.94       111.44 o
   2  -7   8      13733.50      13568.84       283.93 o
   3  -7   8         90.30         88.28        14.40 o
   4  -7   8       5963.90       5853.16       139.62 o
   5  -7   8        133.83        146.19        19.10 o
   6  -7   8        338.56        331.41        26.61 o
   7  -7   8          0.41         -1.36        12.21 o
   8  -7   8        546.66        502.75        34.54 o
   9  -7   8        694.09        672.01        41.84 o
  10  -7   8         96.15        105.71        23.69 o
  11  -7   8         72.11         99.97        35.37 o
 -12  -6   8         72.60         81.91        36.10 o
 -11  -6   8        479.47        468.53        56.77 o
 -10  -6   8        320.30        312.73        46.23 o
  -9  -6   8        126.88        175.72        35.79 o
  -8  -6   8          4.54         39.44        22.85 o
  -7  -6   8       2081.27       2068.20        98.09 o
  -6  -6   8       3032.97       2643.90       112.38 o
  -5  -6   8       1612.24       1532.68        76.80 o
  -4  -6   8       3569.89       3317.89       127.31 o
  -3  -6   8        493.26        452.56        39.65 o
  -2  -6   8        557.18        496.91        41.11 o
  -1  -6   8       1204.06       1269.72        33.39 o
   0  -6   8         10.23         36.10         8.14 o
   1  -6   8         76.38         69.91        11.79 o
   2  -6   8       1215.30       1147.74        41.01 o
   3  -6   8       2707.42       2614.36        72.31 o
   4  -6   8       5243.02       5062.71       122.51 o
   5  -6   8        258.20        245.01        21.60 o
   6  -6   8       8409.18       8253.19       188.25 o
   7  -6   8       3526.72       3341.47        94.96 o
   8  -6   8       1712.53       1605.10        60.21 o
   9  -6   8        293.33        327.55        29.74 o
  10  -6   8          4.48         -9.81        16.07 o
  11  -6   8        399.13        475.10        38.61 o
 -12  -5   8        106.34        141.50        41.22 o
 -11  -5   8        481.48        569.64        59.79 o
 -10  -5   8          6.23          9.60        21.70 o
  -9  -5   8       1392.61       1401.41        82.33 o
  -8  -5   8        277.20        277.26        37.88 o
  -7  -5   8        684.21        619.94        49.67 o
  -6  -5   8        510.06        479.90        42.99 o
  -5  -5   8       3939.32       4085.69       149.22 o
  -4  -5   8       1208.77       1155.46        62.09 o
  -3  -5   8       3968.27       4003.04        95.06 o
  -2  -5   8       6090.75       6243.84       151.52 o
  -1  -5   8       1116.11       1205.44        33.50 o
   0  -5   8       1453.83       1418.00        31.10 o
   1  -5   8       2716.25       2722.16        58.96 o
   2  -5   8         50.16         48.63        10.85 o
   3  -5   8       1530.67       1580.58        50.09 o
   4  -5   8        381.18        358.23        23.17 o
   5  -5   8        639.22        606.37        30.68 o
   6  -5   8       3622.26       3472.12        92.98 o
   7  -5   8        526.50        500.04        31.10 o
   8  -5   8       6930.39       6760.47       162.37 o
   9  -5   8        835.49        831.14        42.99 o
  10  -5   8       1033.20        984.12        48.63 o
  11  -5   8       1071.66       1075.94        52.91 o
  12  -5   8          5.24         36.42        20.87 o
 -12  -4   8        111.82         88.07        36.00 o
 -11  -4   8        425.18        578.93        60.11 o
 -10  -4   8        144.37        146.30        34.44 o
  -9  -4   8       2530.85       2630.23       119.17 o
  -8  -4   8         56.04         56.87        22.23 o
  -7  -4   8       7769.14       7291.09       241.46 o
  -6  -4   8       2541.37       2591.30        72.11 o
  -5  -4   8       3310.93       3370.69        85.67 o
  -4  -4   8       5763.87       5993.40       134.71 o
  -3  -4   8       1153.63       1245.93        34.33 o
  -2  -4   8       3135.58       3248.29        64.28 o
  -1  -4   8        425.56        371.69        15.44 o
   0  -4   8      14405.19      15202.11       220.18 o
   1  -4   8         34.11         45.29         5.74 o
   2  -4   8      10067.85      10736.59       184.70 o
   3  -4   8       1639.32       1649.97        50.40 o
   4  -4   8      10053.62      10350.29       314.61 o
   5  -4   8         85.23         72.00        12.94 o
   6  -4   8       2439.89       2371.96        69.29 o
   7  -4   8        107.15         84.94        15.86 o
   8  -4   8        193.51        167.38        20.35 o
   9  -4   8         22.55         27.44        14.82 o
  10  -4   8       1584.25       1534.87        59.79 o
  11  -4   8        697.56        692.98        41.84 o
  12  -4   8        875.05        923.80        50.92 o
 -12  -3   8        388.45        397.47        53.53 o
 -11  -3   8          4.06         16.07        24.10 o
 -10  -3   8          2.49         15.44        21.91 o
  -9  -3   8        113.89        120.63        29.84 o
  -8  -3   8          0.77         12.10        12.21 o
  -7  -3   8        844.26        803.07        36.00 o
  -6  -3   8       1016.72       1026.59        39.44 o
  -5  -3   8       4469.17       4225.10       101.84 o
  -4  -3   8       4395.71       4460.41       105.29 o
  -3  -3   8       5193.40       5100.59        83.58 o
  -2  -3   8      11451.74      12020.30       176.87 o
  -1  -3   8        140.90        159.55        10.33 o
   0  -3   8         54.86         59.90         7.51 o
   1  -3   8       2983.90       3225.96        56.87 o
   2  -3   8      10696.65      11071.24       179.38 o
   3  -3   8         77.35         65.43         8.03 o
   4  -3   8       4864.13       4822.60       112.28 o
   5  -3   8        130.65        108.84        13.77 o
   6  -3   8       2040.42       2057.35        86.61 o
   7  -3   8         71.28         88.59        15.03 o
   8  -3   8       3700.58       3676.43        97.78 o
   9  -3   8        573.45        534.37        32.45 o
  10  -3   8        266.75        289.67        26.82 o
  11  -3   8        550.95        552.84        36.94 o
  12  -3   8       1246.66       1205.34        54.78 o
  13  -3   8        259.66        314.82        33.18 o
 -12  -2   8          4.19         -4.59        26.09 o
 -11  -2   8       2038.91       2032.30       106.75 o
 -10  -2   8        201.71        209.85        24.42 o
  -9  -2   8        500.78        521.75        32.24 o
  -8  -2   8         72.97         87.44        16.28 o
  -7  -2   8        449.20        434.41        26.40 o
  -6  -2   8          3.13          9.81         9.18 o
  -5  -2   8          8.05         18.37         9.29 o
  -4  -2   8       1389.84       1330.35        42.99 o
  -3  -2   8      12118.49      12633.25       185.64 o
  -2  -2   8      11399.84      11715.28       172.28 o
  -1  -2   8      14651.94      15697.67       225.50 o
   0  -2   8      16768.95      17438.53       248.98 o
   1  -2   8         18.52         18.47         5.53 o
   2  -2   8       3520.66       3350.76        58.02 o
   3  -2   8        316.42        334.33        13.98 o
   4  -2   8         44.87         28.17         7.62 o
   5  -2   8       3483.22       3289.40        82.64 o
   6  -2   8       1598.23       1590.39        50.19 o
   7  -2   8       1010.10       1056.95        58.12 o
   8  -2   8       1969.36       2003.82        62.40 o
   9  -2   8         21.77         20.14        12.31 o
  10  -2   8       4946.34       4819.89       123.65 o
  11  -2   8        980.47       1049.13        48.31 o
  12  -2   8       1882.06       1869.52        68.97 o
  13  -2   8       1538.12       1578.91        65.01 o
 -12  -1   8        368.35        474.89        54.99 o
 -11  -1   8       1325.46       1386.91        58.75 o
 -10  -1   8          8.92         12.21        14.50 o
  -9  -1   8       2123.51       2079.78        68.24 o
  -8  -1   8        890.80        920.67        40.59 o
  -7  -1   8       1487.57       1431.25        49.98 o
  -6  -1   8       1577.17       1551.05        50.19 o
  -5  -1   8       1173.07       1008.12        37.04 o
  -4  -1   8        700.81        616.60        22.64 o
  -3  -1   8         60.95         77.53         8.03 o
  -2  -1   8       1104.52       1078.55        25.98 o
  -1  -1   8       5949.81       6508.57       100.70 o
   0  -1   8       2836.12       2883.48        50.82 o
   1  -1   8       4603.61       4633.42        74.92 o
   2  -1   8      25102.89      27611.43       385.15 o
   3  -1   8        253.52        238.12        11.69 o
   4  -1   8       8536.15       8802.06       132.42 o
   5  -1   8       2290.89       2258.64        50.19 o
   6  -1   8          6.45         12.73         8.35 o
   7  -1   8        374.09        358.65        22.44 o
   8  -1   8        359.40        310.02        22.64 o
   9  -1   8        131.45        119.38        16.90 o
  10  -1   8        447.88        422.20        29.32 o
  11  -1   8         28.42         40.70        15.86 o
  12  -1   8       1760.37       1816.30        66.47 o
  13  -1   8        167.50        161.43        25.67 o
  14  -1   8        652.24        641.85        60.84 o
 -12   0   8         25.45         12.83        19.20 o
 -11   0   8        540.78        505.57        36.42 o
 -10   0   8        600.71        582.06        36.10 o
  -9   0   8        983.59        921.82        43.10 o
  -8   0   8         82.99         85.67        16.17 o
  -7   0   8       6961.86       6755.78       155.06 o
  -6   0   8       7565.31       7266.77       162.26 o
  -5   0   8       2573.20       2269.18        63.03 o
  -4   0   8       1518.75       1384.19        36.31 o
  -3   0   8       7297.52       7346.29       113.22 o
  -2   0   8        408.73        392.56        14.71 o
  -1   0   8      11415.17      12267.19       178.12 o
   0   0   8       2746.34       2826.72        49.57 o
   1   0   8          0.60          0.10         4.07 o
   2   0   8       1117.09       1255.74        27.34 o
   3   0   8       2702.94       2890.47        50.19 o
   4   0   8      19575.54      20956.76       295.52 o
   5   0   8        724.24        718.03        20.45 o
   6   0   8      18902.52      19425.33       319.10 o
   7   0   8       2733.86       2724.14        71.69 o
   8   0   8        894.83        924.95        36.63 o
   9   0   8          4.52         14.82        10.23 o
  10   0   8        640.11        694.03        34.85 o
  11   0   8        420.63        351.34        27.65 o
  12   0   8         28.56         55.62        18.78 o
  13   0   8          4.53         -1.46        15.13 o
  14   0   8        489.74        476.98        55.51 o
 -12   1   8        352.66        300.73        32.35 o
 -11   1   8       1090.45       1098.17        53.32 o
 -10   1   8          1.38         12.21        14.50 o
  -9   1   8       2739.48       2733.32        67.10 o
  -8   1   8       4009.68       3805.93        82.23 o
  -7   1   8         31.79         35.17        10.02 o
  -6   1   8       2118.45       1979.50        59.48 o
  -5   1   8       1943.78       1907.19        56.14 o
  -4   1   8       5747.15       5826.23       130.23 o
  -3   1   8       1502.94       1345.79        30.05 o
  -2   1   8      12719.51      12760.13       166.02 o
  -1   1   8       1254.96       1101.82        22.33 o
   0   1   8       6197.09       6271.39        85.57 o
   1   1   8       5313.61       5713.95        78.47 o
   2   1   8       6801.75       7217.10        96.31 o
   3   1   8         88.04         92.56         5.84 o
   4   1   8       4276.37       4239.29        59.90 o
   5   1   8       3730.23       3995.74        66.05 o
   6   1   8         65.08         76.38         9.18 o
   7   1   8         12.70         26.19         9.29 o
   8   1   8       4082.05       4013.48        97.67 o
   9   1   8       2612.79       2455.13        69.71 o
  10   1   8        515.77        516.95        29.53 o
  11   1   8       1209.26       1277.03        49.77 o
  12   1   8        214.22        228.00        24.73 o
  13   1   8        114.83        185.85        36.00 o
  14   1   8          6.10         45.70        28.49 o
 -12   2   8          1.64          9.29        17.95 o
 -11   2   8         45.99         55.72        20.66 o
 -10   2   8        873.15        934.34        45.50 o
  -9   2   8       2241.06       2275.65        72.84 o
  -8   2   8         30.39         30.99        13.04 o
  -7   2   8      10444.47      10224.76       222.16 o
  -6   2   8       1706.65       1629.20        52.07 o
  -5   2   8        249.41        181.78        16.70 o
  -4   2   8        595.52        565.89        21.81 o
  -3   2   8        705.26        661.99        17.64 o
  -2   2   8       7503.65       7908.31       107.06 o
  -1   2   8       3121.68       3202.16        48.63 o
   0   2   8       5927.84       5916.39        81.18 o
   1   2   8         42.69         39.13         4.80 o
   2   2   8      10553.06      11547.49       148.70 o
   3   2   8       1412.18       1398.80        24.21 o
   4   2   8      13901.55      14333.51       194.09 o
   5   2   8       1854.31       1926.91        31.62 o
   6   2   8      10530.78      10677.95       139.62 o
   7   2   8        160.93        174.68        12.31 o
   8   2   8        805.00        723.97        29.84 o
   9   2   8         27.10         36.42        11.48 o
  10   2   8       4278.17       4661.38       113.95 o
  11   2   8       1233.91       1280.26        48.63 o
  12   2   8        988.35        990.27        65.22 o
  13   2   8        737.09        743.17        60.31 o
  14   2   8         77.99        101.74        32.35 o
 -12   3   8          0.29         -1.25        19.41 o
 -11   3   8        249.77        308.35        31.30 o
 -10   3   8         11.88          9.70        16.28 o
  -9   3   8        519.09        513.61        33.18 o
  -8   3   8        176.26        153.81        19.93 o
  -7   3   8        308.15        398.41        26.19 o
  -6   3   8        133.51        121.57        15.86 o
  -5   3   8       9770.25       9567.26       169.25 o
  -4   3   8       6065.96       5830.62       108.42 o
  -3   3   8       3238.80       3176.81        50.30 o
  -2   3   8       5213.67       5011.89        71.79 o
  -1   3   8        428.39        457.47        13.25 o
   0   3   8          8.55         11.69         3.86 o
   1   3   8       1336.83       1316.68        23.69 o
   2   3   8         10.95         32.87         4.28 o
   3   3   8       3477.05       3727.14        52.80 o
   4   3   8        224.82        164.66         6.99 o
   5   3   8        244.64        256.91         9.29 o
   6   3   8      10669.49      10937.78       142.44 o
   7   3   8         63.23         65.74         6.57 o
   8   3   8      11881.11      12669.25       260.56 o
   9   3   8       2652.16       2696.07        71.48 o
  10   3   8        722.58        735.14        50.09 o
  11   3   8        707.33        721.99        52.91 o
  12   3   8        535.28        489.61        47.06 o
  13   3   8        288.70        277.99        39.55 o
  14   3   8         23.99         12.83        26.50 o
  15   3   8        156.93        118.96        42.78 o
 -11   4   8        387.01        395.90        35.48 o
 -10   4   8          4.30         -4.49        15.65 o
  -9   4   8        382.34        378.58        29.74 o
  -8   4   8        148.15        128.35        19.30 o
  -7   4   8       1052.05       1044.33        42.57 o
  -6   4   8        109.07        121.98        13.67 o
  -5   4   8        286.36        222.06        15.65 o
  -4   4   8        309.23        268.59        15.65 o
  -3   4   8      10802.84      10556.49       145.78 o
  -2   4   8       3633.29       3425.47        52.38 o
  -1   4   8       9680.62       9504.44       125.53 o
   0   4   8      19761.86      20066.56       252.94 o
   1   4   8        336.61        355.73        11.17 o
   2   4   8       3742.91       3471.80        57.50 o
   3   4   8       1018.84       1015.21        22.96 o
   4   4   8       1003.70       1035.77        23.27 o
   5   4   8       1615.02       1744.30        33.81 o
   6   4   8         51.95         63.13         7.30 o
   7   4   8        205.91        195.97        11.17 o
   8   4   8       1835.86       1819.43        48.00 o
   9   4   8        104.95        108.42        22.12 o
  10   4   8       8402.30       8508.84       268.18 o
  11   4   8        746.39        871.42        56.56 o
  12   4   8       1676.39       1753.17        87.44 o
  13   4   8       1012.29       1078.14        70.02 o
  14   4   8         12.58         10.02        24.63 o
 -11   5   8        338.65        335.27        34.12 o
 -10   5   8         17.33         20.97        17.32 o
  -9   5   8       1055.10       1110.28        49.25 o
  -8   5   8        843.56        698.62        37.25 o
  -7   5   8       1265.08       1235.60        40.17 o
  -6   5   8         47.79         52.28        11.69 o
  -5   5   8       5194.92       4954.92        98.19 o
  -4   5   8        359.21        350.51        18.26 o
  -3   5   8       3011.29       2958.93        53.95 o
  -2   5   8        839.50        814.24        19.41 o
  -1   5   8        167.26        159.76         8.35 o
   0   5   8       1408.71       1346.52        25.04 o
   1   5   8       2797.21       2736.87        41.22 o
   2   5   8      15507.32      16095.24       229.57 o
   3   5   8       1009.21       1054.66        23.58 o
   4   5   8      13327.25      13498.30       193.99 o
   5   5   8       2163.29       2333.14        41.95 o
   6   5   8       1881.58       1857.00        35.90 o
   7   5   8       1175.65       1159.53        26.82 o
   8   5   8       2357.45       2293.39        62.82 o
   9   5   8          0.21         -0.52        10.02 o
  10   5   8         62.38         67.72        21.50 o
  11   5   8        104.38        123.24        26.92 o
  12   5   8       1812.52       2029.38        95.06 o
  13   5   8        841.95        992.67        65.64 o
 -11   6   8        631.75        627.24        59.37 o
 -10   6   8        991.18        926.10        48.94 o
  -9   6   8        175.35        115.20        22.96 o
  -8   6   8          2.04         -0.31        12.73 o
  -7   6   8        163.15        192.00        18.47 o
  -6   6   8        483.33        439.52        23.69 o
  -5   6   8       1807.07       1663.33        45.29 o
  -4   6   8        336.62        306.58        17.84 o
  -3   6   8       3413.86       3591.18        72.63 o
  -2   6   8         18.34         24.00         5.74 o
  -1   6   8       4526.20       4763.23        68.45 o
   0   6   8       6228.23       6486.45        88.59 o
   1   6   8        303.29        292.49        11.90 o
   2   6   8        119.85        137.85         8.56 o
   3   6   8       2555.68       2440.31        42.78 o
   4   6   8       7905.42       8029.98       119.38 o
   5   6   8        198.15        206.40        10.02 o
   6   6   8       2862.23       2885.57        49.98 o
   7   6   8        275.96        302.82        19.62 o
   8   6   8       3870.41       3826.59        94.23 o
   9   6   8         68.79         88.18        14.09 o
  10   6   8       1090.88       1056.33        59.27 o
  11   6   8         51.61         54.89        21.60 o
 -10   7   8         15.07         22.75        19.10 o
  -9   7   8       3319.49       3228.77        98.71 o
  -8   7   8        571.28        554.82        30.16 o
  -7   7   8        162.05        159.55        18.16 o
  -6   7   8          0.82          7.93        10.02 o
  -5   7   8        521.03        493.05        24.10 o
  -4   7   8        333.32        292.49        18.37 o
  -3   7   8        275.32        264.42        16.49 o
  -2   7   8        696.28        672.11        18.57 o
  -1   7   8       2273.81       2212.31        39.44 o
   0   7   8       4287.93       4265.59        70.64 o
   1   7   8      14074.19      14196.08       205.05 o
   2   7   8      18076.83      18245.04       258.89 o
   3   7   8       1922.59       1915.43        35.27 o
   4   7   8       5162.04       5424.70       124.18 o
   5   7   8       1447.25       1457.45        45.70 o
   6   7   8       1856.11       1657.59        49.88 o
   7   7   8        484.66        507.87        26.40 o
   8   7   8       6314.65       6243.73       141.60 o
   9   7   8       1496.88       1401.20        50.51 o
  10   7   8        646.80        664.39        46.75 o
 -10   8   8        504.40        543.97        56.35 o
  -9   8   8       1523.64       1644.23        66.05 o
  -8   8   8        118.43        123.97        19.20 o
  -7   8   8       3905.60       4065.34        92.56 o
  -6   8   8        827.23        747.45        31.83 o
  -5   8   8        293.27        310.96        20.97 o
  -4   8   8       1695.80       1580.79        44.35 o
  -3   8   8        301.48        287.48        17.95 o
  -2   8   8         12.54         33.39         7.51 o
  -1   8   8        441.08        402.47        20.56 o
   0   8   8         98.19        109.36        15.03 o
   1   8   8         32.95         30.47        10.12 o
   2   8   8        784.06        763.63        32.24 o
   3   8   8       3989.26       3990.63        97.98 o
   4   8   8       7673.90       7759.72       170.61 o
   5   8   8         24.19         34.23        10.12 o
   6   8   8       6526.87       6663.53       154.44 o
   7   8   8       1220.08       1282.45        43.41 o
   8   8   8        451.32        421.68        37.57 o
   9   8   8        431.88        381.19        37.36 o
  10   8   8        727.81        700.39        48.94 o
  11   8   8         37.45         42.26        20.97 o
  -9   9   8        311.39        286.02        32.45 o
  -8   9   8        268.64        281.64        25.25 o
  -7   9   8        321.27        308.66        24.63 o
  -6   9   8          3.43          8.97        12.10 o
  -5   9   8       3286.20       3277.82        76.38 o
  -4   9   8       1136.62       1131.98        37.46 o
  -3   9   8       4700.65       4643.96        94.64 o
  -2   9   8       4316.31       4169.69       108.94 o
  -1   9   8       1187.38       1181.65        45.91 o
   0   9   8        489.99        446.20        26.71 o
   1   9   8        697.73        692.57        32.45 o
   2   9   8        718.14        728.98        32.77 o
   3   9   8        578.82        488.67        26.71 o
   4   9   8          6.98         18.47         9.91 o
   5   9   8       1853.64       1737.94        53.43 o
   6   9   8       4880.02       4795.58       168.11 o
   7   9   8         69.67         86.71        21.91 o
   8   9   8       8447.95       8365.88       270.99 o
   9   9   8        485.27        399.66        40.07 o
  10   9   8       2079.75       2035.54        96.11 o
  11   9   8        439.47        438.27        44.24 o
  -9  10   8        425.40        552.74        55.83 o
  -8  10   8         53.89         93.91        19.72 o
  -7  10   8        942.98        968.26        41.01 o
  -6  10   8        586.01        521.12        29.84 o
  -5  10   8         32.15         15.86        17.32 o
  -4  10   8       1443.07       1395.57        56.77 o
  -3  10   8       4379.43       4341.14       116.35 o
  -2  10   8       1522.48       1531.32        56.66 o
  -1  10   8        830.48        822.48        39.13 o
   0  10   8       4351.75       4221.76       108.21 o
   1  10   8        292.82        250.23        21.29 o
   2  10   8        901.71        895.42        37.77 o
   3  10   8       1036.03        948.53        58.02 o
   4  10   8       3108.62       2970.20       119.06 o
   5  10   8         56.82         60.31        21.08 o
   6  10   8        502.43        522.37        43.72 o
   7  10   8       1427.55       1304.99        70.12 o
   8  10   8        797.76        784.81        54.37 o
   9  10   8        232.24        224.98        33.60 o
  10  10   8       3046.60       3069.12       129.29 o
  11  10   8       1413.88       1434.49        82.23 o
  12  10   8        172.07        198.89        40.28 o
  -7  11   8        768.18        927.35        53.11 o
  -6  11   8         43.75         56.45        21.91 o
  -5  11   8       4397.42       4733.91       131.90 o
  -4  11   8        534.27        556.81        37.98 o
  -3  11   8       1899.51       1995.05        70.54 o
  -2  11   8       1627.79       1638.39        60.84 o
  -1  11   8        204.91        175.83        21.50 o
   0  11   8        881.17        873.40        40.28 o
   1  11   8       1237.58       1106.31        68.24 o
   2  11   8       6301.29       5980.25       209.85 o
   3  11   8         39.70         37.46        20.14 o
   4  11   8       4111.72       4070.04       154.85 o
   5  11   8        449.06        429.81        41.74 o
   6  11   8       1215.44       1143.04        66.37 o
   7  11   8        276.14        230.30        34.33 o
   8  11   8       1743.82       1692.96        86.30 o
   9  11   8         15.59         17.22        20.56 o
  10  11   8          3.99         -7.62        21.60 o
  11  11   8        118.35        137.53        34.33 o
  12  11   8        775.65        723.24        63.86 o
  -7  12   8         21.03          4.70        22.12 o
  -6  12   8          2.42         -1.67        19.30 o
  -5  12   8        124.61        208.07        29.43 o
  -4  12   8         42.01         32.24        19.41 o
  -3  12   8       1870.97       2019.47        72.84 o
  -2  12   8       2505.10       2509.91        81.18 o
  -1  12   8       3607.57       3695.94       155.79 o
   0  12   8       4365.77       4350.11       171.55 o
   1  12   8        146.19        119.27        29.84 o
   2  12   8        440.84        425.22        44.77 o
   3  12   8        833.66        798.48        57.29 o
   4  12   8        935.33        721.47        55.41 o
   5  12   8          4.81         15.13        20.04 o
   6  12   8        533.75        510.68        48.31 o
   7  12   8         67.44         54.78        23.37 o
   8  12   8        746.83        744.74        59.06 o
   9  12   8         30.59         25.88        24.73 o
  10  12   8       1613.33       1635.67        91.83 o
  11  12   8        584.26        641.12        60.21 o
  12  12   8        562.08        611.38        62.19 o
  13  12   8        446.26        471.24        55.62 o
  -6  13   8         27.27         23.79        24.21 o
  -5  13   8         65.89         76.17        25.67 o
  -4  13   8         94.09        172.38        45.60 o
  -3  13   8         29.60         30.37        31.30 o
  -2  13   8          8.90         18.57        28.49 o
  -1  13   8       2994.69       3250.79       147.03 o
   0  13   8       1490.30       1364.89        84.73 o
   1  13   8       2038.84       1975.02       102.68 o
   2  13   8       3736.96       3350.13       143.27 o
   3  13   8        113.83        146.09        32.45 o
   4  13   8        693.06        530.72        51.34 o
   5  13   8          7.00         -3.34        19.62 o
   6  13   8         17.51          6.05        21.18 o
   7  13   8         12.41         -0.42        20.14 o
   8  13   8        803.29        750.69        61.98 o
   9  13   8         13.75          2.30        24.10 o
  10  13   8        378.11        310.44        46.02 o
  11  13   8          9.97         37.15        31.30 o
  12  13   8       1084.08        906.79        73.36 o
  -4  14   8        165.20        211.62        49.46 o
  -3  14   8        340.85        476.46        60.94 o
  -2  14   8        174.73        214.85        44.77 o
  -1  14   8        202.76        209.95        43.83 o
   0  14   8        256.44        263.27        44.87 o
   1  14   8         73.62         84.84        32.14 o
   2  14   8        346.32        390.89        48.52 o
   3  14   8       1131.56       1045.47        72.94 o
   4  14   8       3773.75       3636.88       154.23 o
   5  14   8          8.19         23.90        23.90 o
   6  14   8       2774.46       2840.28       131.17 o
   7  14   8        507.66        490.13        53.43 o
   8  14   8         72.44         93.81        32.04 o
   9  14   8          2.94         19.10        29.43 o
  10  14   8         12.36        -16.28        25.57 o
  11  14   8         24.09         40.38        31.20 o
  -3  15   8        700.18        900.74        84.21 o
  -2  15   8         72.81         92.45        41.95 o
  -1  15   8        688.54        756.74        74.40 o
   0  15   8         15.62         34.85        28.90 o
   1  15   8        335.35        417.40        53.01 o
   2  15   8        392.48        395.38        51.34 o
   3  15   8         10.08          5.95        25.15 o
   4  15   8          4.59         16.49        28.07 o
   5  15   8        585.32        572.04        60.42 o
   6  15   8       1769.21       1806.08       103.41 o
   7  15   8         80.52         84.73        35.06 o
   8  15   8       2700.33       2680.84       133.46 o
   9  15   8        249.14        219.97        45.18 o
  10  15   8        237.24        266.40        47.90 o
   0  16   8        591.60        685.57        71.69 o
   1  16   8         85.48         71.90        33.29 o
   2  16   8        212.13        255.97        46.23 o
   3  16   8        256.23        317.85        49.25 o
   4  16   8        757.56        756.22        68.77 o
   5  16   8         35.73         58.85        32.24 o
   6  16   8        312.54        350.51        51.44 o
   7  16   8        555.71        542.20        60.94 o
  -5 -13   9        525.51        459.76        56.45 o
  -4 -13   9        504.45        505.78        59.48 o
  -3 -13   9        142.87        130.75        38.40 o
  -2 -13   9        659.43        641.12        63.86 o
  -1 -13   9       1150.36       1183.95        83.79 o
   0 -13   9        237.54        280.18        48.73 o
   1 -13   9        605.70        625.47        64.59 o
   2 -13   9        161.22        248.66        48.31 o
  -7 -12   9        257.92        276.94        32.87 o
  -6 -12   9        591.59        625.47        62.71 o
  -5 -12   9         45.03         46.23        30.16 o
  -4 -12   9        304.85        281.53        46.12 o
  -3 -12   9         28.42         51.55        29.32 o
  -2 -12   9        190.69        201.50        41.43 o
  -1 -12   9         13.91         27.65        25.15 o
   0 -12   9        213.93        214.23        41.53 o
   1 -12   9        472.20        604.29        61.46 o
   2 -12   9       2117.42       1926.60       109.98 o
   3 -12   9          2.04          5.22        27.13 o
   4 -12   9       2579.82       2520.35       131.38 o
  -8 -11   9          4.70         11.58        20.56 o
  -7 -11   9       2624.59       2774.96        93.18 o
  -6 -11   9        659.81        698.62        44.04 o
  -5 -11   9       1290.15       1271.60        56.45 o
  -4 -11   9       1133.55       1042.66        73.88 o
  -3 -11   9         36.94         13.57        22.85 o
  -2 -11   9         64.37         74.51        29.11 o
  -1 -11   9        110.87         75.03        28.70 o
   0 -11   9        459.46        468.63        51.34 o
   1 -11   9         36.53         32.66        23.37 o
   2 -11   9        133.55        121.57        35.06 o
   3 -11   9        742.99        769.89        68.35 o
   4 -11   9       1859.65       1671.26       101.11 o
   5 -11   9         56.73        104.35        35.37 o
   6 -11   9       2799.06       2702.23       138.26 o
  -9 -10   9        872.56        769.89        71.58 o
  -8 -10   9        524.88        505.57        56.97 o
  -7 -10   9         88.43         82.75        21.81 o
  -6 -10   9        291.31        251.48        28.07 o
  -5 -10   9       2066.28       1942.15        70.12 o
  -4 -10   9       1376.43       1321.17        54.89 o
  -3 -10   9       1331.75       1319.39        80.24 o
  -2 -10   9       6357.67       6004.77       218.19 o
  -1 -10   9         43.65         56.14        28.70 o
   0 -10   9       1254.69       1140.12        74.71 o
   1 -10   9         90.57         68.56        25.98 o
   2 -10   9        133.73        174.58        35.37 o
   3 -10   9        860.73        684.22        61.15 o
   4 -10   9        118.17        106.85        34.64 o
   5 -10   9         27.26         -5.84        23.06 o
   6 -10   9        347.88        310.96        48.84 o
   7 -10   9          2.50        -23.27        23.27 o
 -10  -9   9          6.29         24.52        29.53 o
  -9  -9   9       1067.77       1075.01        79.62 o
  -8  -9   9        257.95        246.26        42.68 o
  -7  -9   9       1280.37       1291.95        81.91 o
  -6  -9   9        198.36        260.04        40.38 o
  -5  -9   9        229.34        233.43        25.15 o
  -4  -9   9        284.41        332.35        27.65 o
  -3  -9   9       1037.37        978.48        43.93 o
  -2  -9   9       1084.78        962.83        65.32 o
  -1  -9   9       2965.86       2678.44       120.31 o
   0  -9   9       3424.68       3344.39       140.35 o
   1  -9   9          3.12         -0.21        18.47 o
   2  -9   9       2263.65       2308.93       111.97 o
   3  -9   9         87.58         84.31        28.70 o
   4  -9   9        793.62        843.66        65.64 o
   5  -9   9         71.12         95.69        31.83 o
   6  -9   9        627.62        581.64        37.98 o
   7  -9   9          1.08        -11.58        15.13 o
   8  -9   9        199.50        216.63        28.80 o
   9  -9   9        138.89         93.71        31.41 o
 -10  -8   9         26.59         42.05        32.14 o
  -9  -8   9        390.26        514.02        56.35 o
  -8  -8   9        442.40        445.36        50.40 o
  -7  -8   9       1516.04       1402.14        82.54 o
  -6  -8   9        356.47        385.26        45.39 o
  -5  -8   9       2422.65       2271.79       106.64 o
  -4  -8   9       1786.48       1687.64        87.76 o
  -3  -8   9       2982.38       2864.59        83.06 o
  -2  -8   9       3153.90       3145.92        87.44 o
  -1  -8   9         52.57         64.80        24.21 o
   0  -8   9        143.83        135.13        29.11 o
   1  -8   9        145.14        132.31        28.70 o
   2  -8   9       3308.92       3395.31       139.10 o
   3  -8   9        201.15        184.18        20.24 o
   4  -8   9       3101.39       2979.80        86.09 o
   5  -8   9        354.10        372.11        29.22 o
   6  -8   9       2264.32       2196.97        73.57 o
   7  -8   9         13.26         16.90        15.86 o
   8  -8   9       1202.95       1187.39        55.31 o
   9  -8   9         97.94         91.10        23.48 o
  10  -8   9        217.67        150.05        38.50 o
 -11  -7   9        917.34       1079.91        82.33 o
 -10  -7   9        243.50        196.91        41.95 o
  -9  -7   9         10.51         29.01        25.57 o
  -8  -7   9         86.29         80.87        28.28 o
  -7  -7   9        512.96        478.86        49.25 o
  -6  -7   9        570.33        527.17        48.31 o
  -5  -7   9        338.92        301.15        37.25 o
  -4  -7   9         23.14         41.84        20.04 o
  -3  -7   9       3287.29       3275.10       131.38 o
  -2  -7   9       1343.87       1360.30        48.63 o
  -1  -7   9       6658.41       6870.35       230.92 o
   0  -7   9      11509.28      11508.99       358.44 o
   1  -7   9         54.08         42.47        12.42 o
   2  -7   9       3392.58       3328.64        88.07 o
   3  -7   9        682.11        682.97        33.39 o
   4  -7   9       2349.97       2163.16        67.72 o
   5  -7   9          7.92          7.10        11.79 o
   6  -7   9       3322.43       3285.54        94.64 o
   7  -7   9        588.40        609.40        36.84 o
   8  -7   9        600.39        646.86        39.44 o
   9  -7   9         19.23         22.44        18.68 o
  10  -7   9        523.24        496.70        39.34 o
 -11  -6   9        993.07       1152.75        85.46 o
 -10  -6   9         51.76         21.91        27.44 o
  -9  -6   9       3861.51       3826.90       160.59 o
  -8  -6   9        828.21        732.74        58.64 o
  -7  -6   9        516.16        589.68        51.76 o
  -6  -6   9        558.53        534.79        48.42 o
  -5  -6   9         30.82         14.92        17.43 o
  -4  -6   9        175.54        154.54        27.44 o
  -3  -6   9        362.69        357.71        37.04 o
  -2  -6   9        806.56        657.40        49.36 o
  -1  -6   9         58.43         69.18        12.10 o
   0  -6   9       4847.36       4838.78       114.89 o
   1  -6   9       4611.88       4487.64       108.84 o
   2  -6   9      10670.33      10754.02       230.51 o
   3  -6   9         24.16         16.17        10.96 o
   4  -6   9      13009.86      12936.59       396.53 o
   5  -6   9        573.22        510.16        30.57 o
   6  -6   9        306.22        298.02        25.25 o
   7  -6   9         14.74         20.56        13.15 o
   8  -6   9        317.40        297.71        28.07 o
   9  -6   9       1148.44       1094.21        51.76 o
  10  -6   9        239.16        267.66        30.68 o
  11  -6   9        386.98        378.47        36.31 o
 -11  -5   9        557.13        651.66        66.57 o
 -10  -5   9        785.10        733.16        64.91 o
  -9  -5   9        844.30        814.65        63.97 o
  -8  -5   9        493.43        488.98        48.94 o
  -7  -5   9       3057.70       2905.39       123.97 o
  -6  -5   9       3080.24       2987.93       122.92 o
  -5  -5   9       2093.01       2129.25        96.11 o
  -4  -5   9       1507.56       1479.15        75.13 o
  -3  -5   9        451.37        458.82        24.94 o
  -2  -5   9         19.44         25.98        10.12 o
  -1  -5   9        309.38        357.81        21.91 o
   0  -5   9        386.91        393.08        17.64 o
   1  -5   9         61.09         51.55        11.37 o
   2  -5   9         11.65         18.47         9.39 o
   3  -5   9        688.32        665.96        31.51 o
   4  -5   9       7226.05       7011.74       159.65 o
   5  -5   9         82.71         87.76        15.44 o
   6  -5   9       8450.12       8463.66       191.90 o
   7  -5   9        941.63        953.13        42.89 o
   8  -5   9        325.56        309.19        27.03 o
   9  -5   9        767.70        684.53        39.86 o
  10  -5   9         34.18         42.57        19.20 o
  11  -5   9         10.12         21.91        18.68 o
  12  -5   9         15.21         50.09        32.87 o
 -11  -4   9       1650.31       1842.60       105.60 o
 -10  -4   9          2.10         12.63        23.27 o
  -9  -4   9       1188.29       1180.92        76.38 o
  -8  -4   9        624.48        526.55        49.36 o
  -7  -4   9         23.80         23.06        20.45 o
  -6  -4   9         11.99         22.64        17.95 o
  -5  -4   9       2997.18       3031.97        80.45 o
  -4  -4   9       3915.17       4007.74        98.40 o
  -3  -4   9        947.13        958.86        36.42 o
  -2  -4   9       4988.86       4780.76       132.42 o
  -1  -4   9       2273.52       2325.11        63.76 o
   0  -4   9       4020.73       3978.21        96.21 o
   1  -4   9       4305.94       4454.88       105.91 o
   2  -4   9       8855.50       8926.55       192.42 o
   3  -4   9        487.06        523.62        36.42 o
   4  -4   9        339.26        287.38        20.77 o
   5  -4   9       1487.97       1372.09        65.95 o
   6  -4   9       4901.20       4712.72       117.29 o
   7  -4   9         75.13         74.51        15.86 o
   8  -4   9       7189.31       7073.62       167.48 o
   9  -4   9       2497.89       2491.23        79.51 o
  10  -4   9       1553.60       1543.22        60.94 o
  11  -4   9       1076.25       1023.98        51.03 o
  12  -4   9        172.93        211.41        29.32 o
 -12  -3   9         35.53          9.60        28.59 o
 -11  -3   9        211.60        220.80        42.05 o
 -10  -3   9         12.56          7.51        23.48 o
  -9  -3   9        556.63        521.43        50.82 o
  -8  -3   9         78.46         51.34        23.17 o
  -7  -3   9       3084.63       3098.65       126.58 o
  -6  -3   9        797.90        793.58        35.37 o
  -5  -3   9        292.00        328.70        22.33 o
  -4  -3   9       1953.56       1970.95        58.12 o
  -3  -3   9        819.02        839.80        33.50 o
  -2  -3   9         57.32         74.71        11.90 o
  -1  -3   9        509.44        481.36        20.14 o
   0  -3   9      10491.69      11546.55       197.74 o
   1  -3   9         17.61         29.11         7.72 o
   2  -3   9       8528.02       8921.54       156.73 o
   3  -3   9        247.16        238.65        18.16 o
   4  -3   9       1162.74       1105.89        40.07 o
   5  -3   9       2030.85       1989.73        64.91 o
   6  -3   9       3741.05       3587.11        92.98 o
   7  -3   9        709.60        690.90        34.12 o
   8  -3   9          5.31          0.63        10.54 o
   9  -3   9        659.33        632.88        35.58 o
  10  -3   9       2495.43       2539.13        80.97 o
  11  -3   9       1349.28       1286.42        56.14 o
  12  -3   9        305.84        299.17        31.20 o
  13  -3   9       1310.09       1412.99        91.20 o
 -12  -2   9         19.99         66.89        31.62 o
 -11  -2   9          3.83         -3.76        22.44 o
 -10  -2   9         15.81         27.44        24.42 o
  -9  -2   9         10.11         26.92        14.50 o
  -8  -2   9        144.93        162.78        20.35 o
  -7  -2   9       1150.62       1180.19        45.50 o
  -6  -2   9          9.86         20.56        11.06 o
  -5  -2   9      10466.72      10932.04       325.88 o
  -4  -2   9       5342.98       5113.22       125.53 o
  -3  -2   9      11944.21      12331.36       256.28 o
  -2  -2   9       6577.57       6838.63       124.28 o
  -1  -2   9        215.11        194.40        11.69 o
   0  -2   9         54.49         82.64         8.35 o
   1  -2   9          0.60          2.71         5.22 o
   2  -2   9       7600.92       8197.78       125.74 o
   3  -2   9        763.83        747.35        25.36 o
   4  -2   9       4025.86       4007.32        96.84 o
   5  -2   9          0.65          6.37         8.35 o
   6  -2   9       3498.24       3381.96        87.44 o
   7  -2   9         31.33         33.91        12.00 o
   8  -2   9       6921.17       6842.91       159.03 o
   9  -2   9        141.34        154.96        19.51 o
  10  -2   9       1396.28       1385.55        54.26 o
  11  -2   9        175.92        181.05        24.52 o
  12  -2   9        411.63        453.92        34.54 o
  13  -2   9        150.28        156.52        26.50 o
 -12  -1   9         54.98         67.41        30.78 o
 -11  -1   9        950.14       1060.29        75.97 o
 -10  -1   9        523.75        533.85        36.21 o
  -9  -1   9        546.88        562.44        34.64 o
  -8  -1   9         34.34         49.67        15.03 o
  -7  -1   9        671.79        679.73        33.91 o
  -6  -1   9         70.96         91.51        15.03 o
  -5  -1   9         27.25         18.57         9.81 o
  -4  -1   9       1274.89       1288.82        43.51 o
  -3  -1   9       1518.02       1544.47        47.48 o
  -2  -1   9       2965.88       2909.88        53.53 o
  -1  -1   9       3611.70       3629.06        62.82 o
   0  -1   9      18898.76      20730.54       294.16 o
   1  -1   9         56.68         52.59         7.51 o
   2  -1   9       4756.47       4699.16        77.22 o
   3  -1   9        458.55        443.59        16.49 o
   4  -1   9        300.00        287.27        15.55 o
   5  -1   9         16.05         29.01         9.29 o
   6  -1   9        748.58        640.08        29.32 o
   7  -1   9         12.05         19.20        10.12 o
   8  -1   9       1436.06       1352.26        48.42 o
   9  -1   9         84.33        114.89        17.53 o
  10  -1   9       3194.48       3162.41        89.84 o
  11  -1   9        987.98        994.87        46.12 o
  12  -1   9        465.76        521.43        35.79 o
  13  -1   9        927.26        959.60        49.98 o
 -12   0   9        951.87        986.62        52.70 o
 -11   0   9       1440.49       1399.95        60.21 o
 -10   0   9         14.50         19.83        16.59 o
  -9   0   9       3574.41       3580.33       100.38 o
  -8   0   9        241.91        230.19        22.75 o
  -7   0   9        276.28        250.13        22.02 o
  -6   0   9        621.94        629.12        31.41 o
  -5   0   9       6252.08       5635.59       192.63 o
  -4   0   9        198.73        164.25        15.76 o
  -3   0   9       1741.92       1603.64        40.49 o
  -2   0   9       1674.77       1668.02        35.69 o
  -1   0   9       2555.26       2580.24        47.79 o
   0   0   9       4384.71       4685.17        76.59 o
   1   0   9      10116.57      10889.36       160.59 o
   2   0   9      15695.35      15854.40       227.59 o
   3   0   9         13.88         16.59         5.74 o
   4   0   9      10818.42      11362.38       167.48 o
   5   0   9         76.51         70.85         9.29 o
   6   0   9          1.14         19.51         8.35 o
   7   0   9       2901.33       2862.72        75.65 o
   8   0   9        349.68        296.46        21.60 o
   9   0   9        842.92        772.81        35.90 o
  10   0   9        666.70        663.35        35.17 o
  11   0   9        168.97        158.61        21.39 o
  12   0   9       2114.75       2171.09        72.94 o
  13   0   9        816.10        945.30        70.23 o
  14   0   9        986.25       1204.40        83.06 o
 -12   1   9         18.13         10.12        20.24 o
 -11   1   9        527.04        555.97        39.24 o
 -10   1   9        215.83        250.54        27.24 o
  -9   1   9         97.01        101.74        19.83 o
  -8   1   9          3.05          4.28        11.79 o
  -7   1   9        255.30        227.48        21.29 o
  -6   1   9        231.06        236.04        20.35 o
  -5   1   9       4083.44       4072.12       100.38 o
  -4   1   9       4967.24       4800.17       112.28 o
  -3   1   9       8530.46       8376.84       147.76 o
  -2   1   9      10465.71      10536.66       156.84 o
  -1   1   9      10317.36      10851.17       143.48 o
   0   1   9       5253.70       5219.03        74.09 o
   1   1   9        257.51        271.10        10.43 o
   2   1   9         59.50         77.74         6.16 o
   3   1   9       3259.20       3583.87        52.80 o
   4   1   9       6398.95       6846.66       105.18 o
   5   1   9        402.19        412.18        15.44 o
   6   1   9       4118.60       4617.45        87.76 o
   7   1   9       2990.20       2853.53        73.98 o
   8   1   9       1695.24       1613.03        51.03 o
   9   1   9        909.98        900.64        37.57 o
  10   1   9       1919.03       1943.61        61.67 o
  11   1   9          2.86          6.16        12.83 o
  12   1   9        392.62        411.14        46.23 o
  13   1   9         46.97         49.25        28.70 o
  14   1   9        184.80        266.51        44.77 o
 -12   2   9        792.84        911.59        72.94 o
 -11   2   9        941.18       1071.25        53.53 o
 -10   2   9         54.50         54.78        19.41 o
  -9   2   9       1642.50       1704.54        62.71 o
  -8   2   9       1004.96        879.46        36.63 o
  -7   2   9         27.59         50.30        11.27 o
  -6   2   9        251.15        233.53        16.49 o
  -5   2   9       1102.69       1020.22        39.03 o
  -4   2   9       2292.20       2008.83        60.84 o
  -3   2   9       2191.42       2097.63        41.84 o
  -2   2   9       2280.65       2142.92        37.36 o
  -1   2   9       5609.67       5622.96        79.62 o
   0   2   9       2652.75       2723.72        43.10 o
   1   2   9       9206.90       9784.72       128.87 o
   2   2   9       6658.21       6998.81        94.64 o
   3   2   9        432.81        436.08        12.52 o
   4   2   9       2537.05       2536.62        39.44 o
   5   2   9       1862.84       1997.35        38.40 o
   6   2   9       1539.42       1567.12        33.18 o
   7   2   9          1.15          5.74         7.83 o
   8   2   9       6884.86       7057.55       155.90 o
   9   2   9        330.83        347.59        22.96 o
  10   2   9       1546.78       1543.01        78.99 o
  11   2   9        405.78        429.29        43.20 o
  12   2   9        591.74        544.18        52.28 o
  13   2   9         84.87         91.31        30.05 o
  14   2   9         25.64         58.33        30.57 o
 -11   3   9         52.64         39.44        17.11 o
 -10   3   9        526.77        500.04        36.42 o
  -9   3   9       1624.16       1634.32        60.84 o
  -8   3   9          3.12         28.70        13.88 o
  -7   3   9       7659.24       7314.57       168.32 o
  -6   3   9       3216.73       2964.77        80.97 o
  -5   3   9       2667.26       2470.26        57.18 o
  -4   3   9       1833.57       1655.71        42.26 o
  -3   3   9         65.22         54.16         8.87 o
  -2   3   9        802.68        796.08        19.62 o
  -1   3   9        528.15        500.15        14.82 o
   0   3   9       1249.85       1229.13        24.21 o
   1   3   9         55.45         47.17         5.32 o
   2   3   9       2328.64       2152.83        34.75 o
   3   3   9       5553.79       5923.38        80.77 o
   4   3   9      16204.20      16934.83       214.54 o
   5   3   9        905.08       1000.60        20.87 o
   6   3   9      15888.36      17079.98       245.01 o
   7   3   9       1086.03       1033.68        39.13 o
   8   3   9       1467.80       1292.57        65.84 o
   9   3   9         32.19         21.39        17.32 o
  10   3   9        949.73        905.65        58.96 o
  11   3   9        534.51        658.55        52.70 o
  12   3   9        208.69        195.24        35.69 o
  13   3   9        266.04        294.26        40.90 o
  14   3   9         69.32         55.20        30.37 o
 -11   4   9         88.69        112.18        25.46 o
 -10   4   9          2.65          1.15        16.80 o
  -9   4   9        550.74        558.48        36.00 o
  -8   4   9        774.07        715.73        38.09 o
  -7   4   9       1676.64       1547.71        54.99 o
  -6   4   9       1432.02       1352.05        40.49 o
  -5   4   9       8644.46       8536.29       155.17 o
  -4   4   9       1531.67       1469.03        39.55 o
  -3   4   9       7439.61       6876.30       141.18 o
  -2   4   9      10711.37      11020.42       146.40 o
  -1   4   9         83.70         74.71         6.68 o
   0   4   9        319.10        248.35        10.23 o
   1   4   9          5.71         12.31         4.28 o
   2   4   9       1458.95       1446.70        30.57 o
   3   4   9        138.45        141.18         9.08 o
   4   4   9        118.32        142.54        10.85 o
   5   4   9       2742.27       2876.49        50.71 o
   6   4   9      11232.15      12197.38       178.54 o
   7   4   9        874.12        941.02        24.63 o
   8   4   9       9463.51       9764.79       299.27 o
   9   4   9        854.44        925.06        54.68 o
  10   4   9        299.78        383.59        37.67 o
  11   4   9        697.53        681.40        51.97 o
  12   4   9        259.65        258.58        38.09 o
  13   4   9          4.20         -5.53        20.97 o
  14   4   9        100.73        103.62        32.87 o
 -11   5   9        538.93        597.71        59.48 o
 -10   5   9        212.85        258.26        29.84 o
  -9   5   9       1619.24       1658.11        63.44 o
  -8   5   9        179.19        168.52        22.23 o
  -7   5   9       2556.14       2560.31        77.01 o
  -6   5   9        953.49        904.60        32.77 o
  -5   5   9        525.57        501.82        23.58 o
  -4   5   9         13.52         21.39         8.66 o
  -3   5   9       6744.14       6726.56       123.24 o
  -2   5   9      12059.98      12148.96       160.28 o
  -1   5   9       5753.73       5785.75        81.81 o
   0   5   9      13532.69      13369.01       173.12 o
   1   5   9        200.06        188.35        10.64 o
   2   5   9       3351.71       3253.61        55.93 o
   3   5   9       1352.57       1279.22        27.86 o
   4   5   9       3790.50       3717.44        61.98 o
   5   5   9       2089.20       2188.62        41.01 o
   6   5   9        517.22        506.82        17.22 o
   7   5   9         11.21         13.15         6.89 o
   8   5   9       1859.66       1888.09        55.72 o
   9   5   9         16.81         17.64        16.49 o
  10   5   9       6840.00       7261.24       235.52 o
  11   5   9       1874.02       1948.10        90.68 o
  12   5   9       1949.08       2156.69       100.59 o
  13   5   9       2061.27       2129.98       102.47 o
 -10   6   9         36.79         45.39        21.08 o
  -9   6   9         49.30         43.62        19.41 o
  -8   6   9         15.05         31.72        15.86 o
  -7   6   9       1267.81       1306.14        43.30 o
  -6   6   9         41.71         44.04        12.00 o
  -5   6   9       4718.03       4803.40        97.78 o
  -4   6   9       1135.31       1059.98        33.70 o
  -3   6   9        150.70        195.55        14.50 o
  -2   6   9       2847.84       2759.72        45.81 o
  -1   6   9       5058.67       5046.33        72.94 o
   0   6   9        960.29       1004.36        25.25 o
   1   6   9       3015.72       2883.27        51.44 o
   2   6   9       3138.81       3020.70        59.69 o
   3   6   9        314.87        312.21        12.73 o
   4   6   9       3499.62       3366.41        56.97 o
   5   6   9       1508.01       1509.20        31.20 o
   6   6   9       4207.95       4200.89       100.80 o
   7   6   9         11.42         17.84         9.81 o
   8   6   9       2979.76       3083.21        80.66 o
   9   6   9        637.99        769.26        48.52 o
  10   6   9        155.76        170.19        27.24 o
  11   6   9        439.80        461.22        42.47 o
 -10   7   9        259.76        300.42        32.87 o
  -9   7   9         33.78         28.80        20.04 o
  -8   7   9          5.55          1.15        16.17 o
  -7   7   9        592.68        610.76        30.57 o
  -6   7   9        409.26        365.64        23.17 o
  -5   7   9       1130.93       1128.85        37.25 o
  -4   7   9        107.66        106.33        13.36 o
  -3   7   9       9235.27       8966.94       161.01 o
  -2   7   9        707.92        746.83        22.96 o
  -1   7   9       6708.31       6647.98       123.03 o
   0   7   9       5622.97       5764.25        97.88 o
   1   7   9          2.99          7.72         5.63 o
   2   7   9          8.94         23.37         7.93 o
   3   7   9       2321.36       2285.25        41.95 o
   4   7   9       7047.54       7094.81       158.30 o
   5   7   9        328.56        347.69        21.60 o
   6   7   9      13766.79      14510.28       422.20 o
   7   7   9        363.55        395.27        23.48 o
   8   7   9       3586.11       3344.70        89.95 o
   9   7   9         29.00         26.50        12.73 o
  10   7   9       3104.54       3185.15       120.94 o
  -9   8   9       1320.26       1344.54        59.69 o
  -8   8   9        719.98        736.39        36.21 o
  -7   8   9        194.45        216.73        21.29 o
  -6   8   9        277.76        258.89        20.97 o
  -5   8   9         79.13         59.69        13.25 o
  -4   8   9        165.78        152.66        15.65 o
  -3   8   9         65.23         54.47        11.27 o
  -2   8   9         30.87         35.06        13.36 o
  -1   8   9       1521.95       1457.45        51.55 o
   0   8   9       1450.38       1260.54        46.44 o
   1   8   9       2816.83       2724.87        75.86 o
   2   8   9      11845.95      11419.35       244.49 o
   3   8   9         46.15         46.64        12.31 o
   4   8   9       2018.89       1886.11        56.56 o
   5   8   9        920.43        834.38        35.17 o
   6   8   9       1416.43       1363.43        45.81 o
   7   8   9        157.14        157.78        16.49 o
   8   8   9        860.34        916.39        54.89 o
   9   8   9        135.81        149.01        26.40 o
  10   8   9        107.13        141.39        26.82 o
  -9   9   9        929.59        929.96        68.35 o
  -8   9   9          0.14         -4.38        14.50 o
  -7   9   9       4139.60       4237.00        97.46 o
  -6   9   9        821.02        803.49        35.17 o
  -5   9   9       1019.66       1044.85        50.19 o
  -4   9   9        131.00        168.32        22.54 o
  -3   9   9        133.88        181.25        22.33 o
  -2   9   9        142.00        123.13        18.68 o
  -1   9   9        537.58        514.65        30.89 o
   0   9   9         18.55         12.31        11.69 o
   1   9   9        266.73        212.87        19.83 o
   2   9   9       1454.75       1413.93        49.04 o
   3   9   9       5417.75       5495.97       130.54 o
   4   9   9       8876.96       8920.08       196.49 o
   5   9   9        368.08        356.98        23.48 o
   6   9   9       6799.02       6725.31       222.37 o
   7   9   9         90.29         99.13        23.48 o
   8   9   9        135.96        110.61        24.21 o
   9   9   9         57.93         42.05        22.54 o
  10   9   9        394.07        461.54        43.72 o
  -8  10   9        632.79        712.81        48.10 o
  -7  10   9        418.47        435.66        37.98 o
  -6  10   9        102.16         92.04        22.96 o
  -5  10   9       2978.15       2962.16        94.33 o
  -4  10   9       3361.61       3359.21       100.18 o
  -3  10   9         97.24        126.68        21.18 o
  -2  10   9        561.50        604.91        35.90 o
  -1  10   9        193.63        204.52        21.70 o
   0  10   9        386.38        361.47        26.82 o
   1  10   9       2695.73       2638.26        77.53 o
   2  10   9       3220.31       3084.35        84.63 o
   3  10   9          7.59         14.61        11.58 o
   4  10   9        295.35        300.53        34.96 o
   5  10   9        810.45        901.37        56.97 o
   6  10   9       3818.78       3816.36       144.94 o
   7  10   9         55.35         57.91        21.91 o
   8  10   9       5056.53       4947.82       178.54 o
   9  10   9       2910.68       2821.18       118.75 o
  10  10   9         63.40         73.67        27.86 o
  11  10   9        214.97        234.99        39.03 o
  -7  11   9       1194.58       1312.30        63.44 o
  -6  11   9        190.24        174.68        27.97 o
  -5  11   9         34.23         42.26        20.14 o
  -4  11   9        128.23        122.09        23.58 o
  -3  11   9        830.84        844.92        45.70 o
  -2  11   9        310.92        341.85        29.74 o
  -1  11   9       1120.76       1097.75        48.21 o
   0  11   9       1507.68       1480.19        55.41 o
   1  11   9        821.61        832.18        39.13 o
   2  11   9       1096.62       1056.74        65.84 o
   3  11   9       1707.08       1765.69        88.07 o
   4  11   9        817.96        876.85        58.64 o
   5  11   9        953.06        914.20        60.00 o
   6  11   9        273.36        262.86        34.96 o
   7  11   9        663.54        633.19        49.88 o
   8  11   9       1544.98       1547.71        83.06 o
   9  11   9        226.76        230.72        35.90 o
  10  11   9       2337.15       2289.73       109.25 o
  11  11   9        243.98        259.20        41.22 o
  -6  12   9         39.10         33.91        22.23 o
  -5  12   9       2756.26       3070.37       101.43 o
  -4  12   9        851.72        909.82        50.19 o
  -3  12   9       1206.66       1235.39        56.45 o
  -2  12   9       1436.74       1340.47        57.39 o
  -1  12   9        128.97        121.36        21.70 o
   0  12   9         73.42         79.10        28.59 o
   1  12   9         21.05          8.24        21.18 o
   2  12   9       1776.03       1611.78        87.34 o
   3  12   9         19.83         19.51        21.18 o
   4  12   9       1393.19       1369.58        77.53 o
   5  12   9        438.89        415.52        44.14 o
   6  12   9       2185.53       2303.82       108.42 o
   7  12   9        106.76        109.78        28.59 o
   8  12   9       3023.89       3089.68       132.94 o
   9  12   9        337.00        285.29        40.59 o
  10  12   9        195.66        180.73        38.82 o
  11  12   9        135.67        152.45        37.57 o
  12  12   9        293.83        287.90        45.50 o
  -5  13   9        212.83        284.77        36.94 o
  -4  13   9         80.37        103.41        25.57 o
  -3  13   9       3382.58       3580.22       163.62 o
  -2  13   9        722.25        819.25        71.27 o
  -1  13   9       1633.77       1476.54        92.66 o
   0  13   9       1899.14       1933.80       104.66 o
   1  13   9         35.11         45.29        26.40 o
   2  13   9          1.09         23.17        21.70 o
   3  13   9         80.06         79.31        28.17 o
   4  13   9        345.28        272.87        38.19 o
   5  13   9          3.75         -5.95        18.68 o
   6  13   9        196.89        197.85        35.79 o
   7  13   9         81.09         77.74        28.70 o
   8  13   9        175.93        224.35        39.03 o
   9  13   9         10.03        -11.58        24.52 o
  10  13   9       2252.44       2205.94       115.20 o
  11  13   9         80.13         73.15        34.75 o
  12  13   9         48.10         36.00        28.90 o
  -4  14   9        105.80        102.58        41.43 o
  -3  14   9        296.73        341.33        55.41 o
  -2  14   9        231.79        252.73        47.48 o
  -1  14   9        335.27        370.13        54.89 o
   0  14   9        548.47        559.62        60.21 o
   1  14   9       3177.89       3329.99       149.53 o
   2  14   9       5230.50       5069.60       199.31 o
   3  14   9        312.39        279.66        43.93 o
   4  14   9       1364.14       1179.98        78.47 o
   5  14   9        300.60        273.71        42.89 o
   6  14   9          1.65         38.71        27.34 o
   7  14   9        780.27        797.75        66.05 o
   8  14   9          9.64         44.14        29.74 o
   9  14   9         76.73        111.13        35.69 o
  10  14   9         57.15         66.37        33.50 o
  11  14   9         28.25         17.64        31.41 o
  -2  15   9          0.67          7.62        35.06 o
  -1  15   9        229.76        240.00        48.94 o
   0  15   9        602.45        679.94        68.35 o
   1  15   9        663.68        677.54        65.43 o
   2  15   9         71.87         37.77        29.64 o
   3  15   9       1443.64       1320.64        87.65 o
   4  15   9       2589.99       2616.87       128.77 o
   5  15   9         64.47         48.52        28.90 o
   6  15   9       1339.12       1310.31        86.92 o
   7  15   9         18.58         12.21        29.74 o
   8  15   9        114.61        154.96        41.01 o
   9  15   9          1.82         13.36        28.59 o
   0  16   9        347.61        413.54        59.37 o
   1  16   9       1234.03       1202.31        89.84 o
   2  16   9        543.01        419.59        56.35 o
   3  16   9          1.82         31.93        28.49 o
   4  16   9          8.11         24.52        30.47 o
   5  16   9        342.66        376.80        53.32 o
   6  16   9        666.79        657.82        65.64 o
   7  16   9         48.67         28.07        28.80 o
  -3 -13  10       1267.99       1343.39        92.45 o
  -2 -13  10        204.96        208.28        43.10 o
  -1 -13  10         47.19         34.54        28.28 o
   0 -13  10        119.13        100.18        38.19 o
  -6 -12  10        404.77        279.45        47.37 o
  -5 -12  10         41.86         51.76        31.20 o
  -4 -12  10        263.27        266.82        46.54 o
  -3 -12  10        747.33        683.80        65.32 o
  -2 -12  10       1365.51       1369.58        91.31 o
  -1 -12  10       1195.02       1115.18        82.75 o
   0 -12  10       3574.05       3524.50       160.07 o
   1 -12  10        109.02         78.37        35.37 o
   2 -12  10        451.01        419.38        54.99 o
   3 -12  10          8.21         17.95        28.90 o
  -8 -11  10        466.72        413.22        59.79 o
  -7 -11  10         97.02        108.00        26.82 o
  -6 -11  10        255.44        243.03        44.97 o
  -5 -11  10         20.33         33.50        25.98 o
  -4 -11  10        166.75        155.58        37.77 o
  -3 -11  10         85.13         64.59        30.37 o
  -2 -11  10          6.52         14.61        23.06 o
  -1 -11  10        262.22        267.66        43.41 o
   0 -11  10        400.35        386.72        49.36 o
   1 -11  10       1447.20       1486.45        93.08 o
   2 -11  10       1879.19       1777.07       105.29 o
   3 -11  10         18.63         -5.11        24.94 o
   4 -11  10       1439.02       1549.38        99.34 o
   5 -11  10        432.32        491.17        59.17 o
  -8 -10  10          1.00          1.88        19.51 o
  -7 -10  10       2256.25       2384.69        84.84 o
  -6 -10  10       1055.00       1119.15        53.64 o
  -5 -10  10       1021.56       1030.76        49.88 o
  -4 -10  10       1764.65       1750.77        97.25 o
  -3 -10  10        455.96        484.08        52.80 o
  -2 -10  10         42.79         92.87        31.62 o
  -1 -10  10        574.75        527.28        53.95 o
   0 -10  10         30.67         38.30        25.67 o
   1 -10  10        104.86        102.99        31.72 o
   2 -10  10        607.70        632.98        60.84 o
   3 -10  10        313.19        350.93        49.36 o
   4 -10  10       3746.24       3772.75       164.77 o
   5 -10  10          2.02         -2.19        25.15 o
   6 -10  10       4106.29       4065.44       178.23 o
   7 -10  10        792.84        741.71        71.90 o
  -9  -9  10        255.71        293.22        49.57 o
  -8  -9  10        237.62        335.38        49.98 o
  -7  -9  10          4.38         33.18        27.55 o
  -6  -9  10        377.18        334.65        44.97 o
  -5  -9  10       1636.49       1697.66        63.65 o
  -4  -9  10       1482.87       1357.27        54.99 o
  -3  -9  10       1866.33       1618.77        89.64 o
  -2  -9  10       3625.64       3547.35       148.18 o
  -1  -9  10          2.16          7.30        22.64 o
   0  -9  10        577.47        631.73        56.87 o
   1  -9  10        158.48        166.85        34.85 o
   2  -9  10          8.66         12.42        21.08 o
   3  -9  10         12.68         19.72        22.64 o
   4  -9  10        171.48        175.31        37.88 o
   5  -9  10          4.09         -0.83        23.48 o
   6  -9  10        503.85        538.65        58.64 o
   7  -9  10         94.17        126.78        38.50 o
   8  -9  10       2060.76       2094.29        78.47 o
   9  -9  10        489.87        528.74        54.89 o
 -10  -8  10         91.27         48.52        34.02 o
  -9  -8  10        713.44        645.92        64.07 o
  -8  -8  10        200.58        153.08        36.52 o
  -7  -8  10       4363.31       4420.34       177.81 o
  -6  -8  10       1641.87       1543.12        88.18 o
  -5  -8  10       1810.61       1815.47        94.96 o
  -4  -8  10        479.56        452.35        47.27 o
  -3  -8  10       1491.14       1544.89        85.36 o
  -2  -8  10       2325.01       1958.01        97.88 o
  -1  -8  10        517.34        501.50        48.42 o
   0  -8  10       3815.72       3893.27       155.06 o
   1  -8  10        172.88        176.56        33.50 o
   2  -8  10       1624.03       1504.09        84.63 o
   3  -8  10        155.31        185.95        34.75 o
   4  -8  10       1291.18       1207.53        50.19 o
   5  -8  10       1356.72       1364.05        55.20 o
   6  -8  10       1931.61       1843.02        67.20 o
   7  -8  10         52.81         70.54        20.45 o
   8  -8  10         29.45         39.76        20.04 o
   9  -8  10          4.44          6.26        17.32 o
 -10  -7  10        126.04        130.02        39.03 o
  -9  -7  10          1.11         30.16        27.86 o
  -8  -7  10         65.55         48.84        28.28 o
  -7  -7  10        416.31        305.64        41.32 o
  -6  -7  10          8.02         55.93        25.57 o
  -5  -7  10       3360.60       3218.03       135.45 o
  -4  -7  10       1073.79        999.25        65.84 o
  -3  -7  10       2437.75       2327.51       107.38 o
  -2  -7  10       3576.35       3596.08       142.44 o
  -1  -7  10        203.02        182.09        32.45 o
   0  -7  10        156.56        176.35        30.78 o
   1  -7  10        347.56        308.87        38.19 o
   2  -7  10       2415.70       2380.21        70.75 o
   3  -7  10         86.93         73.88        15.55 o
   4  -7  10       1543.80       1535.08        55.62 o
   5  -7  10          0.71         16.90        13.77 o
   6  -7  10        793.50        872.05        43.51 o
   7  -7  10         39.77         42.89        17.64 o
   8  -7  10       1884.03       1944.44        72.11 o
   9  -7  10        393.45        399.24        34.85 o
  10  -7  10        136.36        110.51        24.84 o
 -10  -6  10         15.94         10.75        25.77 o
  -9  -6  10         25.92         43.10        27.34 o
  -8  -6  10         85.94         84.63        28.70 o
  -7  -6  10          5.80         34.85        23.17 o
  -6  -6  10        392.89        432.21        45.60 o
  -5  -6  10        258.81        212.25        33.08 o
  -4  -6  10        151.32        186.58        31.20 o
  -3  -6  10       2963.23       2842.79       118.85 o
  -2  -6  10       3496.96       3345.85       133.05 o
  -1  -6  10       5627.59       5744.11       199.20 o
   0  -6  10       9669.10       9802.15       212.35 o
   1  -6  10        925.89        854.83        36.63 o
   2  -6  10       1935.77       1666.77        54.78 o
   3  -6  10         64.37         48.10        12.94 o
   4  -6  10       1395.53       1337.03        49.67 o
   5  -6  10       1131.37       1101.09        45.50 o
   6  -6  10        929.80        872.15        41.84 o
   7  -6  10        661.66        632.15        37.15 o
   8  -6  10        820.48        862.34        44.87 o
   9  -6  10         11.06         -0.83        15.13 o
  10  -6  10       1954.13       1934.01        74.19 o
  11  -6  10         86.57        109.78        25.77 o
 -11  -5  10        179.73        191.69        44.66 o
 -10  -5  10         25.58         27.76        27.13 o
  -9  -5  10       1166.98       1361.76        86.40 o
  -8  -5  10       1175.91       1243.43        78.57 o
  -7  -5  10       1439.56       1370.42        79.10 o
  -6  -5  10         47.29         50.61        23.17 o
  -5  -5  10       1899.94       1900.20        91.62 o
  -4  -5  10         27.03         33.08        18.47 o
  -3  -5  10        225.05        273.50        32.66 o
  -2  -5  10        314.07        362.82        22.85 o
  -1  -5  10       1336.59       1266.07        44.56 o
   0  -5  10        671.21        628.29        30.47 o
   1  -5  10       1363.06       1372.30        46.96 o
   2  -5  10       7495.96       7332.31       165.60 o
   3  -5  10          0.44         -3.97         9.50 o
   4  -5  10       8308.51       7907.58       178.96 o
   5  -5  10        444.65        406.86        27.24 o
   6  -5  10        639.37        585.29        33.39 o
   7  -5  10         45.40         37.98        14.71 o
   8  -5  10         53.16         54.37        17.22 o
   9  -5  10        349.84        365.64        31.20 o
  10  -5  10          4.03          6.47        16.80 o
  11  -5  10          3.76         35.27        19.72 o
 -11  -4  10        558.39        476.56        57.39 o
 -10  -4  10        925.77       1073.34        78.57 o
  -9  -4  10        371.01        354.37        47.48 o
  -8  -4  10         25.58         53.01        25.98 o
  -7  -4  10       5020.54       4935.40       182.92 o
  -6  -4  10       1118.08        989.33        63.24 o
  -5  -4  10       1612.65       1686.07        55.20 o
  -4  -4  10        963.65       1000.60        39.44 o
  -3  -4  10        710.14        675.14        30.89 o
  -2  -4  10         16.17         47.48        11.58 o
  -1  -4  10       4377.45       4627.26       110.61 o
   0  -4  10        729.09        787.00        33.50 o
   1  -4  10       1000.40        962.41        37.57 o
   2  -4  10          8.27         19.20         9.60 o
   3  -4  10       7744.98       7003.71       178.85 o
   4  -4  10       6710.94       6362.17       147.34 o
   5  -4  10        137.61        123.97        16.70 o
   6  -4  10      14267.90      14068.67       298.86 o
   7  -4  10        965.01        944.36        42.26 o
   8  -4  10       1661.34       1589.86        58.85 o
   9  -4  10          7.07         21.70        15.13 o
  10  -4  10         61.18         75.13        19.93 o
  11  -4  10        240.35        245.43        29.43 o
  12  -4  10          8.77         33.81        21.08 o
 -11  -3  10       1112.11       1215.77        85.57 o
 -10  -3  10         14.18         -6.78        22.75 o
  -9  -3  10       3626.98       3803.11       157.57 o
  -8  -3  10        500.23        538.34        50.51 o
  -7  -3  10         20.90         18.47        12.83 o
  -6  -3  10        599.84        580.70        32.04 o
  -5  -3  10       1963.23       1915.75        59.69 o
  -4  -3  10       1386.10       1370.31        46.96 o
  -3  -3  10        690.28        696.11        31.93 o
  -2  -3  10       3301.41       3112.32       129.08 o
  -1  -3  10        271.61        327.13        20.97 o
   0  -3  10       1738.66       1637.55        51.13 o
   1  -3  10       3985.73       4360.96       105.18 o
   2  -3  10       5381.94       5483.76       127.31 o
   3  -3  10       2831.13       2820.56        75.65 o
   4  -3  10       6291.94       6307.18       144.31 o
   5  -3  10        439.30        402.06        25.36 o
   6  -3  10       2883.31       2781.85        78.57 o
   7  -3  10         74.52         98.30        16.80 o
   8  -3  10       6100.11       5974.41       145.78 o
   9  -3  10       1466.03       1439.91        56.45 o
  10  -3  10        161.48        159.24        23.58 o
  11  -3  10        655.03        743.70        43.62 o
  12  -3  10         87.94         94.75        23.69 o
  13  -3  10        208.79        269.64        45.70 o
 -11  -2  10         69.13         84.00        33.08 o
 -10  -2  10        747.42        696.53        61.57 o
  -9  -2  10       1649.82       1668.96        91.83 o
  -8  -2  10        400.95        373.78        28.70 o
  -7  -2  10       5306.80       5361.04       131.79 o
  -6  -2  10        938.79        913.47        39.55 o
  -5  -2  10       3691.53       3538.17        92.14 o
  -4  -2  10       1449.78       1388.68        47.27 o
  -3  -2  10         43.47         36.21        10.85 o
  -2  -2  10        907.80        876.43        34.44 o
  -1  -2  10        949.67        953.02        35.90 o
   0  -2  10       3999.43       4147.05       100.07 o
   1  -2  10       2288.05       1977.10        65.64 o
   2  -2  10       3751.56       3555.18        88.70 o
   3  -2  10       6009.58       6215.04       140.77 o
   4  -2  10       9963.18       9187.84       296.04 o
   5  -2  10        422.55        409.67        24.52 o
   6  -2  10       5290.46       5161.32       123.76 o
   7  -2  10        453.32        397.15        25.98 o
   8  -2  10         29.15         51.03        13.98 o
   9  -2  10        139.84        108.42        18.89 o
  10  -2  10       1364.68       1272.96        52.38 o
  11  -2  10        671.77        692.67        40.59 o
  12  -2  10       1425.57       1485.41        61.25 o
  13  -2  10        387.02        433.15        53.11 o
 -11  -1  10        560.92        588.95        58.96 o
 -10  -1  10          2.42         11.90        16.80 o
  -9  -1  10        438.58        398.30        31.10 o
  -8  -1  10        143.53        145.25        20.87 o
  -7  -1  10        710.97        701.44        35.90 o
  -6  -1  10         30.62         43.93        12.94 o
  -5  -1  10       5035.07       4907.13       118.65 o
  -4  -1  10       4816.69       4772.83       114.37 o
  -3  -1  10       3735.22       3641.58        91.10 o
  -2  -1  10       8747.44       8898.90       190.85 o
  -1  -1  10          6.23          2.61         6.47 o
   0  -1  10        668.41        625.05        23.17 o
   1  -1  10        620.00        614.30        23.17 o
   2  -1  10       1375.82       1448.78        37.98 o
   3  -1  10        743.17        716.98        30.26 o
   4  -1  10       1447.05       1472.58        46.85 o
   5  -1  10       1301.11       1252.19        42.89 o
   6  -1  10       7095.77       7048.68       158.19 o
   7  -1  10        184.58        163.62        17.74 o
   8  -1  10      10655.79      10855.97       235.41 o
   9  -1  10       2243.21       2164.72        68.56 o
  10  -1  10       1132.75       1094.52        47.27 o
  11  -1  10       1689.88       1641.31        61.88 o
  12  -1  10        139.84        181.78        24.63 o
  13  -1  10        132.93        104.66        33.29 o
 -11   0  10        980.51       1105.06        54.68 o
 -10   0  10         43.64         49.04        18.89 o
  -9   0  10        266.04        269.33        26.82 o
  -8   0  10          3.89          3.03        12.52 o
  -7   0  10        981.10        936.12        40.90 o
  -6   0  10         88.97         87.44        15.44 o
  -5   0  10        352.61        360.21        23.90 o
  -4   0  10       1938.95       1568.16        50.51 o
  -3   0  10       5658.14       5454.12       125.64 o
  -2   0  10       2061.30       2004.76        57.29 o
  -1   0  10      10863.09      11799.81       201.60 o
   0   0  10       8777.88       9355.95       141.71 o
   1   0  10        113.37         82.64         8.66 o
   2   0  10       5588.81       5973.68        95.58 o
   3   0  10        327.25        322.96        14.40 o
   4   0  10        146.30        163.72        12.42 o
   5   0  10       1069.80       1076.99        37.67 o
   6   0  10        488.62        445.57        24.10 o
   7   0  10         23.70         41.22        11.37 o
   8   0  10       2649.03       2524.62        71.90 o
   9   0  10        695.50        723.66        34.96 o
  10   0  10       4280.96       4211.12       110.19 o
  11   0  10        281.40        370.75        43.83 o
  12   0  10       1036.77       1081.27        73.77 o
  13   0  10        892.96        900.22        71.58 o
 -12   1  10         39.49         56.24        30.99 o
 -11   1  10        742.01        734.83        45.70 o
 -10   1  10         73.83        102.47        22.33 o
  -9   1  10       2099.61       2121.84        72.63 o
  -8   1  10         78.31        106.96        19.10 o
  -7   1  10       3594.13       3469.61        94.96 o
  -6   1  10        245.85        242.40        21.39 o
  -5   1  10       3209.91       3194.23        84.52 o
  -4   1  10        777.38        742.86        32.14 o
  -3   1  10       6241.90       6172.88       139.20 o
  -2   1  10       4674.70       4569.56       106.96 o
  -1   1  10         15.84         21.91         5.53 o
   0   1  10        149.25        136.59         8.66 o
   1   1  10       9579.83      10707.79       141.81 o
   2   1  10      28603.45      30646.63       428.56 o
   3   1  10        772.49        758.20        18.05 o
   4   1  10      16146.70      17226.07       246.89 o
   5   1  10        852.81        805.37        25.77 o
   6   1  10       1998.45       1790.01        52.28 o
   7   1  10         55.14         72.52        12.10 o
   8   1  10         18.06         70.54        12.63 o
   9   1  10         96.07        124.59        17.01 o
  10   1  10         23.09         23.06        21.08 o
  11   1  10         21.35         33.39        24.52 o
  12   1  10       1262.65       1293.30        79.83 o
  13   1  10        195.20        181.25        37.98 o
  14   1  10       2515.29       2494.57       125.01 o
 -11   2  10        347.19        384.84        35.79 o
 -10   2  10        990.12        938.41        48.31 o
  -9   2  10        268.24        276.53        27.97 o
  -8   2  10        188.58        224.87        24.00 o
  -7   2  10       1701.82       1648.51        58.02 o
  -6   2  10        645.81        623.59        32.24 o
  -5   2  10        198.00        213.81        19.20 o
  -4   2  10        290.97        262.65        19.51 o
  -3   2  10       8631.48       8650.24       188.66 o
  -2   2  10       1065.70       1039.11        30.05 o
  -1   2  10       6389.70       6567.84       103.20 o
   0   2  10       5995.35       6466.00        90.37 o
   1   2  10       1965.76       2056.93        35.37 o
   2   2  10        319.65        347.07        12.21 o
   3   2  10       3339.34       3521.79        52.80 o
   4   2  10       8133.50       8476.49       127.72 o
   5   2  10         97.93        112.28         9.08 o
   6   2  10       5954.26       5826.75       129.29 o
   7   2  10        318.59        301.57        32.45 o
   8   2  10        592.62        675.24        48.63 o
   9   2  10         22.54         36.94        19.72 o
  10   2  10       1960.38       1857.42        90.26 o
  11   2  10         58.10        100.70        28.80 o
  12   2  10         83.30        111.55        30.99 o
  13   2  10        345.11        339.55        45.70 o
  14   2  10       1282.06       1298.94        86.40 o
 -11   3  10       1808.46       1952.79        75.97 o
 -10   3  10        142.60        143.58        25.57 o
  -9   3  10       2748.01       2753.98        87.13 o
  -8   3  10        521.40        497.64        33.60 o
  -7   3  10        545.12        511.62        25.25 o
  -6   3  10         54.98         66.26        13.98 o
  -5   3  10         84.77        100.80        15.44 o
  -4   3  10       1210.80       1228.19        35.90 o
  -3   3  10        384.61        349.78        17.74 o
  -2   3  10       2759.95       2649.32        49.88 o
  -1   3  10       4827.44       5033.08        73.57 o
   0   3  10       7476.94       7736.45       105.81 o
   1   3  10      12028.76      13019.65       169.36 o
   2   3  10      14771.59      15260.13       195.86 o
   3   3  10       1295.55       1337.23        29.84 o
   4   3  10       5108.09       5212.14        83.69 o
   5   3  10        644.46        673.99        24.84 o
   6   3  10        468.09        439.73        20.24 o
   7   3  10        522.06        504.95        40.59 o
   8   3  10       2403.56       2412.24       100.91 o
   9   3  10       2238.35       2043.37        92.04 o
  10   3  10        827.82        867.45        57.71 o
  11   3  10        542.82        594.37        50.61 o
  12   3  10       1390.55       1402.66        80.66 o
  13   3  10         22.98         40.90        27.76 o
  14   3  10        398.01        435.45        51.65 o
 -11   4  10         63.73         58.23        22.23 o
 -10   4  10        485.23        502.44        38.09 o
  -9   4  10       1156.93       1095.67        50.82 o
[truncated: 211,900 more chars]
